# Supplementary material for: Genomic epidemiology of extended-spectrum beta-lactamase-producing Escherichia coli from humans and a river in Aotearoa New Zealand
Source: Microb Genom. 2025 Jan 10;11(1):001341. doi: 10.1099/mgen.0.001341 (PMC11718517; doi:10.1099/mgen.0.001341)
Supplement: Uncited Table S1. [file mgen-11-01341-s002.xlsx]

## Sheet: Table S1 breakpoints
Antibiotic	Abbreviation	Resistant (mm)	Intermediate (mm)	Sensitive (mm)	Guidelines used
Ciprofloxacin (5 µg)	CIP	≤21	22-25	≥26	CLSI
Chloramphenicol (30 µg)	C	≤12	13-17	≥18	CLSI
Gentamicin (10 µg)	GM	≤12	13-14	≥15	CLSI
Tetracycline (30 µg)	T	≤11	12-14	≥15	CLSI
Trimethoprim/ sulfamethoxazole (1.25/23.75 µg)	T/S	≤10	11-15	≥16	CLSI
Streptomycin (10 µg)	S	≤11	12-14	≥15	CLSI
Nitrofurantoin (100 µg)	NI	<11	-	≥11	EUCAST
Cefoxitin (30 µg)	FOX	≤14	15-17	≥18	CLSI
Ceftazidime (30 µg)	CAZ	≤17	18-20	≥21	CLSI
Cefotaxime (30 µg)	CTX	≤22	23-25	≥26	CLSI

## Sheet: Table S2 pathotypes
Table S2. Virulences genes used to define pathotype
Gene	Pathotype	Reference
afaA	ExPEC	de Mello Santos 2020 & Johnson 2019
afaE	ExPEC	de Mello Santos 2020 & Johnson 2019
draB	ExPEC	de Mello Santos 2020
draC	ExPEC	de Mello Santos 2020
focD	ExPEC	Johnson 2019
focE	ExPEC	Johnson 2019
kpsM	ExPEC	Johnson 2019
papA	ExPEC	Johnson 2019
papC	ExPEC	Johnson 2019
papH	ExPEC	Johnson 2019
sfa	ExPEC and UPEC	Johnson 2019 & Kanje 2024
iutA	ExPEC	Johnson 2019
iuc	ExPEC	de Mello Santos 2020
agg3A	EAEC	Kanje 2024
bfp	EPEC (typical)	de Mello Santos 2020
eae	EPEC (typical and atypical)	de Mello Santos 2020
stx	STEC	de Mello Santos 2020
espA	EPEC	Kanje 2024
eltA	ETEC	Fialho 2013
eltB	ETEC	Fialho 2013
estIa	ETEC	Fialho 2013

## Sheet: Table S3 river metadata
Date sampled	Rainfall Cumulative 5 days (mm)	Rainfall (mm)	River flow (I/s)	River level (mm)	Turbidity (FNU)
2019-08-18	12.6	0	772405	3653	577.3
2019-09-22	0	0	41216.2	597	1.86
2019-11-17	18.5	5.5	66527.5	785	4.43
2019-12-16	3.5	0	18618.6	303	-0.2
2020-01-12	0.5	0	16056.1	255	0.1
2020-02-10	4	0	11725.2	221	-0.16
2020-03-08	6	0	10797	203	-0.35
2020-07-19	1.5	0	204183	1582	87.93
2020-08-17	4.5	0	29000.8	454	1.48
2020-09-14	28.5	0.5	111330	1087	12.82
2020-10-12	4	0	4370.59	600	2.35
2020-11-04	1.5	0.5	57109.2	712	2.8
2020-12-02	35	0.5	176846	1443	31.27
2021-01-14	0	0	26599.2	426	2.68

## Sheet: Table S4 genome summaries
Isolate.ID	Collection.date	Sample.origin	Sample.type	Species	Sequence.Type	Total.length	GC....	Depth	X..contigs	CDS	N50	Accession	Resistance genes	Plasmid.Type	Inc type	Plasmid ST
EH0001a	2019-08-05	Medlab Central	Urine	E. coli	38	5138547	50.61	184	98	4800	145426	SRR26527499	blaCTX.M.27_1, mdf.A._1	Col,Col156,IncFIB,IncFII	IncF	[F2:A-:B10]
EH0002a	2019-08-05	Medlab Central	Urine	E. coli	4553	5134872	50.53	62	80	4728	212720	SRR26527498	blaCTX.M.15_1, blaTEM.1C_1, mdf.A._1, tet.A._6	IncFIB,IncFII	IncF	[F67:A-:B24]
EH0003a	2019-08-05	Medlab Central	Urine	E. coli	38	5262863	50.53	114	123	4919	139249	SRR26527260	aac.3..IId_1, aadA5_1, blaCTX.M.14_1, blaTEM.1B_1, dfrA17_1, mdf.A._1, mph.A._2, sul1_5	IncI1	IncF	[F-:A-:B-]
EH0006a	2019-08-05	Medlab Central	Urine	E. coli	354	5113862	50.71	90	95	4743	140370	SRR26527404	aac.3..IId_1, aadA5_1, aph.3....Ib_5, aph.6..Id_1, blaCTX.M.24_1, dfrA5_1, mdf.A._1, mph.A._2, sul1_5, sul2_2, tet.B._2	ColRNAI,IncB/O/K/Z,IncFIA,IncFIB	IncF	[F-:A-:B32]
EH0007a	2019-08-05	Medlab Central	Urine	E. coli	844	5360385	50.58	62	219	5093	73829	SRR26527502	ant.3....Ia_1, blaCTX.M.15_1, dfrA1_10, mdf.A._1, qnrS1_1, sul2_18, tet.B._2	Col,Col156,IncFIB,IncFIC,IncI1,IncI2	IncF, IncI1	[C4:A-:B16], IncI1:ST31
EH0008a	2019-08-13	Medlab Central	Urine	E. coli	131	5126260	50.6	186	92	4770	144205	SRR26527300	aac.3..IId_1, aadA5_1, aph.3....Ib_5, aph.6..Id_1, blaCTX.M.27_1, blaTEM.1B_1, dfrA17_1, mdf.A._1, mph.A._2, sul1_5, sul2_2, tet.A._6	Col,Col156,IncFIB,IncFII	IncF	[F29:A-:B10]
EH0009a	2019-08-13	Medlab Central	Urine	E. coli	73	5295209	50.21	78	141	4946	110490	SRR26527289	blaCTX.M.15_1, mdf.A._1, tet.B._2	Col	IncF	[F-:A-:B-]
EH0010a	2019-08-13	Medlab Central	Urine	E. coli	38	5183985	50.57	87	99	4828	157260	SRR26527278	aac.3..IId_1, aadA5_1, blaCTX.M.14_1, blaTEM.1B_1, dfrA17_1, mdf.A._1, mph.A._2, sul1_5	Col	IncF	[F-:A-:B-]
EH0011a	2019-08-21	Medlab Central	Urine	E. coli	95	5063996	50.71	76	85	4737	158713	SRR26527394	blaCTX.M.14_1, mdf.A._1	Col156,IncB/O/K/Z	IncF	[F-:A-:B-]
EH0012a	2019-08-21	Medlab Central	Urine	E. coli	131	5266213	50.67	39	212	5008	57339	SRR26527383	aadA5_1, blaCTX.M.15_1, mdf.A._1, mph.A._2, sul1_5, tet.A._6	IncFIA,IncFIB,IncFII	IncF	[F35:A4:B1]
EH0013a	2019-08-21	Medlab Central	Urine	E. coli	69	5251099	50.94	33	391	4913	32351	SRR26527497	blaCTX.M.15_1, blaDHA.1_1, dfrA17_1, mdf.A._1, mph.A._2, qnrB4_1, qnrS1_1, sul1_5, sul2_3, tet.B._2	Col156,IncFIB,IncFII,IncFII,IncI1	IncF, IncI1	[F29:A-:B10], IncI1:ST166
EH0014a	2019-08-21	Medlab Central	Urine	E. coli	131	5082716	50.65	83	100	4765	157498	SRR26527486	aadA5_1, aph.3....Ib_5, aph.6..Id_1, blaCTX.M.27_1, dfrA17_1, mdf.A._1, mph.A._2, sul1_5, sul2_2, tet.A._6	Col,Col156,Col156,Col156,IncFIA,IncFIB,IncFII,IncX4	IncF	[F1:A2:B20]
EH0015a	2019-08-27	Medlab Central	Urine	E. coli	7401	5042133	50.8	219	166	4654	63897	SRR26527475	aadA5_1, aph.3....Ib_5, aph.6..Id_1, blaCTX.M.27_1, dfrA17_1, mdf.A._1, mph.A._2, sul1_5, sul2_2, tet.A._6	Col,Col,Col156,ColRNAI,IncFIA,IncFII,IncI1	IncF, IncI1	[F2:A2:B-], IncI1:ST160
EH0016a	2019-08-27	Medlab Central	Urine	E. coli	998	5049728	50.66	71	52	4660	313108	SRR26527369	aac.3..IId_1, aadA5_1, aph.3....Ib_5, aph.6..Id_1, blaCTX.M.27_1, blaTEM.1B_1, dfrA17_1, mdf.A._1, mph.A._2, sul1_5, sul2_2	Col156,IncFIA,IncFIB,IncFII	IncF	[F1:A2:B45]
EH0018a	2019-08-27	Medlab Central	Urine	E. coli	141	5014409	50.62	49	136	4621	107655	SRR26527358	aph.6..Id_4, blaCTX.M.27_1, blaTEM.1B_1, mdf.A._1, tet.A._6	IncFIA,IncFIB,IncFII	IncF	[F1:A2:B20]
EH0019a	2019-09-02	Medlab Central	Urine	E. coli	1193	5099444	50.66	53	147	4796	131115	SRR26527347	aadA5_1, aph.3....Ib_5, aph.6..Id_1, blaCTX.M.27_1, dfrA17_1, erm.B._18, mdf.A._1, mph.A._2, sul1_5, sul2_2, tet.A._6	Col,Col,Col156,Col156,IncFIA,IncFIB	IncF	[F-:A1:B10]
EH0020a	2019-09-02	Medlab Central	Urine	E. coli	998	4951070	50.64	55	93	4560	161716	SRR26527463	aac.3..IId_1, blaCTX.M.27_1, blaTEM.1B_1, mdf.A._1	IncFIA,IncFIB,IncFII	IncF	[F1:A2:B45]
EH0021a	2019-09-02	Medlab Central	Urine	E. coli	998	5156495	50.55	213	82	4778	226471	SRR26527452	aac.3..IId_1, aadA5_1, aph.3....Ib_5, aph.6..Id_1, blaCTX.M.27_1, blaTEM.1B_1, dfrA17_1, mdf.A._1, mph.A._2, sul1_5, sul2_2, tet.A._6	Col,Col156,IncFIA,IncFIB,IncFII	IncF	[F1:A2:B45]
EH0022a	2019-09-02	Medlab Central	Urine	E. coli	1177	5123288	50.61	66	140	4744	83097	SRR26527441	blaCTX.M.15_1, blaTEM.1B_1, mdf.A._1	Col,Col156,Col156,IncFIB,IncFII	IncF	[F-:A-:B10]
EH0023a	2019-09-09	Medlab Central	Urine	E. coli	131	5129793	50.91	210	245	4858	39217	SRR26527271	blaCTX.M.27_1, mdf.A._1, tet.A._6	Col,Col156,IncFIA,IncFII,p0111	IncF	[F1:A2:B-]
EH0024a	2019-09-09	Medlab Central	Urine	E. coli	1193	4946742	50.75	61	329	4606	32874	SRR26527259	aadA5_1, blaCTX.M.15_1, dfrA17_1, mdf.A._1, qepA1_1, sul1_5	Col,Col,Col,Col156,Col156,IncFIA,IncFIB	IncF	[F-:A1:B10]
EH0025a	2019-09-09	Medlab Central	Urine	E. coli	73	5189060	50.63	144	228	4800	65439	SRR26527248	blaCTX.M.27_1, mdf.A._1	Col,Col156,IncFIA,IncFIB,IncFII,IncI	IncF	[F1:A2:B20]
EH0026a	2019-09-09	Medlab Central	Urine	E. coli	131	5150557	50.78	72	181	4875	74082	SRR26527205	blaCTX.M.27_1, mdf.A._1, tet.A._6	Col,IncFIA,IncFII,p0111	IncF	[F1:A2:B-]
EH0027a	2019-09-09	Medlab Central	Urine	E. coli	38	5228685	50.62	89	89	4833	148851	SRR26527194	aadA2_1, blaCTX.M.14_1, dfrA12_8, mdf.A._1, mph.A._2, sul1_5	Col156,ColpVC,IncB/O/K/Z,IncY	IncF	[F-:A-:B-]
EH0029a	2019-09-19	Medlab Central	Urine	E. coli	69	5254149	50.87	57	399	4852	31944	SRR26527183	aph.3....Ib_5, aph.6..Id_1, blaCTX.M.15_1, blaTEM.1B_1, dfrA7_5, mdf.A._1, qnrS1_1, sul1_5, sul2_3, tet.A._6	IncFIA,IncFIB,IncFII,IncFII,IncQ1	IncF	[F2:A-:B48]
EH0030a	2019-09-19	Medlab Central	Urine	E. coli	131	5122515	50.59	213	92	4769	191227	SRR26527332	aac.3..IId_1, aadA5_1, aph.3....Ib_5, aph.6..Id_1, blaCTX.M.27_1, blaTEM.1B_1, dfrA17_1, mdf.A._1, mph.A._2, sul1_5, sul2_2, tet.A._6	Col,Col156,IncFIB,IncFII	IncF	[F29:A-:B10]
EH0031a	2019-09-19	Medlab Central	Urine	E. coli	12	5230523	50.57	86	113	4886	155708	SRR26527321	ARR.3_4, aac.3..IIa_1, ant.3....Ia_1, aph.3...Ia_7, blaCTX.M.15_1, blaDHA.1_1, blaOXA.10_1, cmlA1_1, dfrA14_5, floR_2, mdf.A._1, qnrS1_1, sul1_5, sul2_2	Col,IncA/C2	IncF, IncA/C	[F-:A-:B-], IncA/C:ST3
EH0033a	2019-09-19	Medlab Central	Urine	E. coli	131	5010491	50.92	54	204	4686	58469	SRR26527310	aph.3....Ib_5, aph.6..Id_1, blaCTX.M.27_1, mdf.A._1, sul2_2, tet.A._6	Col156,ColpVC,IncFIA,IncFIB,IncFII,IncFII,IncN	IncF, IncN	[F1:A2:B20], IncN:ST9
EH0034a	2019-09-19	Medlab Central	Urine	E. coli	1177	5141625	50.63	140	116	4767	125042	SRR26527426	aadA5_1, aph.3....Ib_5, aph.6..Id_1, blaCTX.M.15_1, blaTEM.1B_1, dfrA17_1, mdf.A._1, mph.A._2, sul1_5, sul2_2, tet.A._6	Col156,Col156,IncFIB,IncFII	IncF	[F-:A-:B10]
EH0035a	2019-09-19	Medlab Central	Urine	E. coli	131	5200228	50.72	86	122	4878	124278	SRR26527415	aadA5_1, aph.3....Ib_5, aph.6..Id_1, blaCTX.M.27_1, dfrA17_1, mdf.A._1, mph.A._2, sul1_5, sul2_2, tet.A._6	Col,Col156,Col156,ColpVC,IncFIA,IncFIB,IncFII,IncY	IncF	[F1:A2:B20]
EH0036a	2019-09-19	Medlab Central	Urine	E. coli	131	5291243	50.66	45	176	5032	123636	SRR26527244	aac.3..IIa_1, aac.6...Ib.cr_1, aadA2_1, blaCTX.M.15_1, blaOXA.1_1, dfrA12_8, erm.B._18, mdf.A._1, mph.A._2, sul1_5	IncFIA,IncFIB,IncFII,IncFII	IncF	[F35:A2:B33]
EH0037a	2019-09-19	Medlab Central	Urine	E. coli	1193	5043172	50.63	71	136	4707	108342	SRR26527233	aph.3....Ib_5, aph.6..Id_1, blaCTX.M.15_1, dfrA5_1, ere.A._2, mdf.A._1, mph.A._2, sul1_5, sul2_3	Col,Col,Col156,Col156,ColpVC,IncFIA,IncFIB,IncQ1	IncF	[F-:A1:B10]
EH0038a	2019-09-23	Medlab Central	Urine	E. coli	131	4968846	50.71	51	115	4616	140714	SRR26527222	aadA5_1, aph.3....Ib_5, aph.6..Id_1, blaCTX.M.27_1, dfrA17_1, mdf.A._1, mph.A._2, sul1_5, sul2_2, tet.A._6	Col,Col156,IncFIA,IncFIB,IncFII	IncF	[F1:A2:B20]
EH0039a	2019-09-23	Medlab Central	Urine	E. coli	998	5177583	50.55	202	78	4820	213140	SRR26527179	blaCTX.M.27_1, blaTEM.1B_1, mdf.A._1	Col,IncFIA,IncFIB,IncFII	IncF	[F1:A2:B45]
EH0040a	2019-09-23	Medlab Central	Urine	E. coli	131	5078695	50.75	94	163	4739	92880	SRR26527168	aadA5_1, blaCTX.M.15_1, dfrA17_1, erm.B._1, mdf.A._1, mph.A._2, sul1_5	Col156,IncFIB,IncFII	IncF	[F2:A-:B10]
EH0041a	2019-09-23	Medlab Central	Urine	E. coli	12	5231644	50.56	101	113	4903	152665	SRR26527508	ARR.3_4, aac.3..IIa_1, ant.3....Ia_1, aph.3...Ia_7, blaCTX.M.15_1, blaOXA.10_1, blaTEM.1B_1, cmlA1_1, dfrA14_5, floR_2, mdf.A._1, mph.A._2, qnrS1_1, sul1_5, sul2_2	IncA/C2	IncF, IncA/C	[F-:A-:B-], IncA/C:ST3
EH0043a	2019-09-23	Medlab Central	Urine	E. coli	131	5038498	50.83	73	171	4686	65443	SRR26527506	aadA5_1, aph.3....Ib_5, aph.6..Id_1, blaCTX.M.27_1, dfrA17_1, mdf.A._1, mph.A._2, sul1_5, sul2_2, tet.A._6	Col,Col156,Col156,IncFIA,IncFIB,IncFII	IncF	[F1:A2:B20]
EH0044a	2019-09-30	Medlab Central	Urine	E. coli	131	5147112	50.87	73	244	4812	44186	SRR26527505	aadA5_1, aph.3....Ib_5, aph.6..Id_1, blaCTX.M.27_1, dfrA17_1, mdf.A._1, mph.A._2, sul1_5, sul2_2, tet.A._6	Col,Col156,Col156,IncFIA,IncFIB,IncFII,IncFII	IncF	[F35:A2:B20]
EH0045a	2019-09-30	Medlab Central	Urine	E. coli	131	5010995	50.78	207	131	4701	103598	SRR26527504	blaCTX.M.27_1, mdf.A._1	Col,Col156,Col156,IncFIA,IncFIB,IncFII	IncF	[F1:A2:B20]
EH0046a	2019-09-30	Medlab Central	CSU	E. coli	131	5200959	50.71	87	104	4886	138707	SRR26527503	aadA5_1, aph.3....Ib_5, aph.6..Id_1, blaCTX.M.27_1, dfrA17_1, mdf.A._1, mph.A._2, sul1_5, sul2_2, tet.A._6	Col,Col156,IncFIA,IncFIB,IncFII,IncY	IncF	[F1:A2:B20]
EH0047a	2019-09-30	Medlab Central	Urine	E. coli	394	5190988	50.53	59	163	4832	78627	SRR26527501	aph.6..Id_1, blaCTX.M.15_1, dfrA5_1, mdf.A._1, qnrS1_1, sul1_5	IncB/O/K/Z,IncFIB,IncFII,IncN	IncF	[F1:A-:B33]
EH0049a	2019-09-30	Medlab Central	Urine	E. coli	131	5018088	50.97	33	295	4692	35063	SRR26527500	blaCTX.M.15_1, mdf.A._1	Col	IncF	[F-:A-:B-]
EH0050a	2019-10-08	Medlab Central	Urine	E. coli	131	5184935	50.77	202	158	4852	87419	SRR26527308	aadA5_1, aph.3....Ib_5, aph.6..Id_1, blaCTX.M.27_1, dfrA17_1, mdf.A._1, mph.A._2, sul1_5, sul2_2, tet.A._6	Col,Col156,Col156,IncFIA,IncFIB,IncFII,IncFII	IncF	[F35:A2:B20]
EH0052a	2019-10-08	Medlab Central	Urine	E. coli	69	5317671	50.78	69	166	5003	95695	SRR26527307	blaCTX.M.15_1, blaDHA.1_1, dfrA17_1, mdf.A._1, mph.A._2, qnrB4_1, qnrS1_1, sul1_5, sul2_3, tet.B._2	Col,Col156,Col156,IncB/O/K/Z,IncFIB,IncFII,IncFII	IncF	[F2:A-:B10]
EH0053a	2019-10-08	Medlab Central	Urine	E. coli	131	5159758	50.7	75	69	4857	228180	SRR26527306	aac.6...Ib.cr_1, blaCTX.M.15_1, blaOXA.1_1, blaTEM.1B_1, mdf.A._1	Col,Col156,Col440I,IncFIB,IncFII	IncF	[F29:A-:B10]
EH0054a	2019-10-08	Medlab Central	Urine	E. coli	131	4950742	50.7	102	67	4593	234090	SRR26527305	blaCTX.M.27_1, mdf.A._1	IncFIB,IncFII	IncF	[F2:A-:B10]
EH0055a	2019-10-08	Medlab Central	Urine	E. coli	131	5155377	50.81	47	234	4815	53481	SRR26527304	aadA5_1, aph.3....Ib_5, aph.6..Id_1, blaCTX.M.27_1, dfrA17_1, mdf.A._1, mph.A._2, sul1_5, sul2_2, tet.A._6	Col,Col156,Col156,IncFIA,IncFIB,IncFII,IncFII	IncF	[F35:A2:B20]
EH0056a	2019-10-08	Medlab Central	Urine	E. coli	1193	4983626	50.66	61	174	4621	68694	SRR26527303	aac.3..IId_1, aadA5_1, aph.3....Ib_5, aph.6..Id_1, blaCTX.M.3_1, blaTEM.1B_1, dfrA17_1, mdf.A._1, mph.A._2, sul1_5, sul2_2, tet.A._6	Col,Col,Col156,Col156,ColpVC,IncFIA,IncFIB	IncF	[F-:A1:B20]
EH0057a	2019-10-08	Medlab Central	Urine	E. coli	131	5050532	50.76	50	233	4679	53928	SRR26527302	blaCTX.M.27_1, blaTEM.1B_1, mdf.A._1	Col156,IncFIB,IncFII	IncF	[F29:A-:B10]
EH0058a	2019-10-14	Medlab Central	Urine	E. coli	69	5234318	50.77	285	164	4904	71895	SRR26527301	blaCTX.M.15_1, mdf.A._1, qnrS1_1, sul2_3, tet.B._2	Col,Col,Col156,IncFIB,IncFII,IncI1	IncF	[F29:A-:B10]
EH0059a	2019-10-14	Medlab Central	Urine	E. coli	131	4915809	50.83	58	100	4606	129501	SRR26527299	aadA5_1, aph.3....Ib_5, aph.6..Id_1, blaCTX.M.27_1, dfrA17_1, mdf.A._1, mph.A._2, sul1_5, sul2_2, tet.A._6	Col,Col156,Col156,IncFIA,IncFIB,IncFII	IncF	[F1:A2:B20]
EH0060a	2019-10-14	Medlab Central	Urine	E. coli	131	5066309	50.72	86	89	4753	146505	SRR26527298	blaCTX.M.27_1, mdf.A._1	Col,Col156,Col156,IncFIA,IncFIB,IncFII	IncF	[F1:A2:B20]
EH0062a	2019-10-14	Medlab Central	Urine	E. coli	4553	5128506	50.51	67	75	4784	231324	SRR26527297	blaCTX.M.15_1, mdf.A._1	IncFII,IncX1	IncF	[F4:A-:B-]
EH0065a	2019-10-14	Medlab Central	Urine	E. coli	7401	5092768	50.7	39	166	4720	90945	SRR26527296	aadA5_1, aph.3....Ib_5, aph.6..Id_1, blaCTX.M.27_1, blaDHA.1_1, dfrA17_1, mdf.A._1, mph.A._2, qnrB4_1, sul1_5, sul2_2, tet.A._6	Col,Col156,Col156,ColRNAI,IncFIA,IncFIB,IncFII,IncFII,IncI1	IncF, IncI1	[F2:A2:B20], IncI1:ST160
EH0066a	2019-10-14	Medlab Central	Urine	E. coli	69	5329648	50.67	81	150	5020	90709	SRR26527295	blaCTX.M.15_1, blaDHA.1_1, dfrA17_1, mdf.A._1, mph.A._2, qnrB4_1, qnrS1_1, sul1_5, sul2_3	Col156,IncFIB,IncFII,IncI1,IncX1	IncF, IncI1	[F29:A-:B10], IncI1:ST166
EH0069a	2019-10-21	Medlab Central	Urine	E. coli	12	5187423	50.67	37	234	4841	52225	SRR26527293	ARR.3_4, aac.3..IIa_1, ant.3....Ia_1, aph.3...Ia_7, blaCTX.M.15_1, blaOXA.10_1, blaTEM.1B_1, cmlA1_1, dfrA14_5, floR_2, mdf.A._1, mph.A._2, qnrS1_1, sul1_5, sul2_2	Col,IncA/C2	IncF, IncA/C	[F-:A-:B-], IncA/C:ST3
EH0070a	2019-10-21	Medlab Central	Urine	E. coli	648	5388440	50.58	57	138	5045	146642	SRR26527292	aac.3..IIa_1, aac.6...Ib.cr_1, aadA5_1, blaCTX.M.15_1, blaOXA.1_1, blaTEM.1C_1, catA1_1, dfrA17_1, mdf.A._1, mph.A._2, sul1_5, tet.A._6, tet.B._2	IncB/O/K/Z,IncFIA,IncFIB,IncFII	IncF	[F1:A1:B1]
EH0072a	2019-10-21	Medlab Central	Urine	E. coli	4553	5278942	50.5	64	102	4901	175373	SRR26527291	aph.3....Ib_5, aph.3...Ia_1, aph.6..Id_1, blaCTX.M.15_1, blaTEM.1B_1, dfrA5_1, mdf.A._1, sul1_5, sul2_3, tet.A._6	IncFIB,IncFIC,IncI1,IncI2,IncQ1	IncF	[F46:A-:B-]
EH0073a	2019-10-21	Medlab Central	Urine	E. coli	131	4972073	50.76	75	117	4633	109320	SRR26527290	aadA5_1, aph.3....Ib_5, aph.6..Id_1, blaCTX.M.27_1, dfrA17_1, mdf.A._1, mph.A._2, sul1_5, sul2_2, tet.A._6	Col,IncFIA,IncFII	IncF	[F1:A2:B-]
EH0075a	2019-10-21	Medlab Central	Urine	E. coli	12	5191155	50.52	68	89	4862	159761	SRR26527288	aac.3..IIa_1, blaCTX.M.15_1, floR_2, mdf.A._1, qnrS1_1, sul2_2	IncA/C2	IncF, IncA/C	[F-:A-:B-], IncA/C:ST3
EH0076a	2019-10-21	Medlab Central	Urine	E. coli	38	5174724	50.57	56	128	4817	138326	SRR26527287	aac.3..IId_1, aadA5_1, blaCTX.M.14_1, blaTEM.1B_1, dfrA17_1, mdf.A._1, mph.A._2, sul1_5	None	IncF	[F-:A-:B-]
EH0077a	2019-10-21	Medlab Central	Urine	E. coli	998	5146198	50.55	63	75	4762	185492	SRR26527286	aac.3..IId_1, aadA5_1, aph.3....Ib_5, aph.6..Id_1, blaCTX.M.27_1, blaTEM.1B_1, dfrA17_1, mdf.A._1, mph.A._2, sul1_5, sul2_2, tet.A._6	IncFIA,IncFIB,IncFII	IncF	[F1:A6:B45]
EH0078a	2019-10-29	Medlab Central	Urine	E. coli	131	5292334	50.73	182	158	5019	96697	SRR26527285	aac.3..IIa_1, aac.6...Ib.cr_1, aadA5_1, blaCTX.M.15_1, blaOXA.1_1, dfrA17_1, mdf.A._1, mph.A._2, sul1_5, tet.A._6	Col,IncFIA,IncFIB,IncFII,IncFII	IncF	[F31:A4:B1]
EH0079a	2019-10-29	Medlab Central	Urine	E. coli	73	5149383	50.54	136	115	4788	202820	SRR26527284	aac.3..IId_1, aadA5_1, blaCTX.M.14_1, dfrA17_1, mdf.A._1, mph.A._2, sul1_5, tet.B._2	Col,Col,IncFIA,IncFIB,IncFIC	IncF	[C4:A1:B42]
EH0080a	2019-10-29	Medlab Central	Urine	E. coli	2732	5114830	50.53	94	69	4802	185882	SRR26527283	aadA5_1, blaCTX.M.15_1, dfrA17_1, mdf.A._1, qnrS1_1, sul2_2	IncFII,IncY	IncF	[F2:A-:B-]
EH0081a	2019-10-29	Medlab Central	Urine	E. coli	8891	5088480	50.89	37	221	4793	57664	SRR26527282	aph.3....Ib_5, aph.6..Id_1, blaCTX.M.27_1, blaDHA.1_1, dfrA17_1, erm.B._1, mdf.A._1, mph.A._2, qnrB4_1, sul1_5, sul2_2, tet.A._6	IncFIB,IncFII,IncFII,IncI2	IncF	[F4:A-:B10]
EH0082a	2019-11-04	Medlab Central	Urine	E. coli	69	5233659	50.77	263	168	4895	66721	SRR26527281	blaCTX.M.15_1, mdf.A._1, qnrS1_1, sul2_3, tet.B._2	Col,Col156,IncFIB,IncFII,IncI1	IncF	[F29:A-:B10]
EH0083a	2019-11-04	Medlab Central	Urine	E. coli	131	5144278	50.81	55	218	4869	53853	SRR26527280	aac.3..IIa_1, aac.6...Ib.cr_1, aadA5_1, blaCTX.M.15_1, blaOXA.1_1, dfrA17_1, mdf.A._1, mph.A._2, sul1_5, tet.A._6	Col,IncFIA,IncFII	IncF	[F35:A4:B-]
EH0084a	2019-11-04	Medlab Central	Urine	E. coli	131	5010663	50.74	102	72	4722	229617	SRR26527279	aac.3..IIa_1, aac.6...Ib.cr_1, blaCTX.M.15_1, blaOXA.1_1, mdf.A._1	Col	IncF	[F-:A-:B-]
EH0085a	2019-11-04	Medlab Central	Urine	E. coli	131	5177497	50.73	101	114	4828	160246	SRR26527277	ant.3....Ia_1, blaCTX.M.15_1, dfrA14_5, dfrA1_10, erm.B._18, mdf.A._1, mph.A._2, sul2_2, tet.B._2	Col,IncB/O/K/Z,IncFIA,IncFIB,IncFII	IncF	[F1:A1:B66]
EH0086a	2019-11-04	Medlab Central	Urine	E. coli	131	5082486	50.72	100	106	4770	140912	SRR26527403	aph.3....Ib_5, aph.6..Id_1, blaCTX.M.27_1, mdf.A._1, sul2_2, tet.A._6	Col,Col156,IncFIA,IncFII	IncF	[F1:A2:B-]
EH0087a	2019-11-12	Medlab Central	Urine	E. coli	1193	5039610	50.76	191	190	4690	68905	SRR26527402	aac.3..IId_1, aadA5_1, blaCTX.M.27_1, blaTEM.1B_1, dfrA17_1, mdf.A._1, mph.A._2, sul1_5	Col,Col,Col156,Col156,IncB/O/K/Z,IncFIA,IncFIB	IncF	[F-:A1:B20]
EH0088a	2019-11-12	Medlab Central	Urine	E. coli	617	4822356	50.77	82	133	4475	97305	SRR26527401	aph.3....Ib_5, aph.6..Id_1, blaCTX.M.15_1, mdf.A._1, sul2_2, tet.A._6	IncFIA,IncFIB,IncFII	IncF	[F36:A4:B1]
EH0089a	2019-11-12	Medlab Central	Urine	E. coli	648	5311885	50.82	49	371	4948	29648	SRR26527400	aac.3..IIa_1, aac.6...Ib.cr_1, aadA5_1, blaCTX.M.15_1, blaOXA.1_1, blaTEM.1C_1, catA1_1, dfrA17_1, mdf.A._1, mph.A._2, sul1_5, tet.A._6, tet.B._2	IncB/O/K/Z,IncFIA,IncFIB,IncFII	IncF	[F1:A1:B1]
EH0090a	2019-11-12	Medlab Central	Urine	E. coli	131	5016632	50.75	57	238	4655	52437	SRR26527399	aac.3..IId_1, aadA5_1, aph.3....Ib_5, aph.6..Id_1, blaCTX.M.27_1, blaTEM.1B_1, dfrA17_1, mdf.A._1, mph.A._2, sul1_5, sul2_2, tet.A._6	Col156,IncFIB,IncFII	IncF	[F29:A-:B10]
EH0092a	2019-11-19	Medlab Central	Urine	E. coli	131	5294503	50.73	255	147	5018	124628	SRR26527398	aac.3..IIa_1, aac.6...Ib.cr_1, aadA5_1, blaCTX.M.15_1, blaOXA.1_1, dfrA17_1, mdf.A._1, mph.A._2, sul1_5, tet.A._6	Col,IncFIA,IncFIB,IncFII,IncFII	IncF	[F31:A4:B1]
EH0093a	2019-11-19	Medlab Central	Urine	E. coli	8881	5062151	50.61	164	110	4688	140160	SRR26527397	blaCTX.M.15_1, blaDHA.1_1, blaTEM.1B_1, dfrA17_1, mdf.A._1, qnrB4_1, sul1_5	IncFIA,IncFIB,IncFII,IncI1	IncF, IncI1	[F1:A1:B1], IncI1:ST79
EH0094a	2019-11-19	Medlab Central	Urine	E. coli	131	5053279	50.9	74	308	4742	33364	SRR26527396	aph.3....Ib_5, aph.6..Id_1, blaCTX.M.27_1, mdf.A._1, sul2_2, tet.A._6	Col,Col,Col,Col156,IncFIA,IncFIB,IncFII,IncFII,IncX4	IncF	[F4:A2:B20]
EH0095a	2019-11-19	Medlab Central	Urine	E. coli	131	5076939	51.07	53	468	4733	22930	SRR26527395	aadA5_1, aph.3....Ib_5, aph.6..Id_1, blaCTX.M.27_1, dfrA17_1, mdf.A._1, mph.A._2, sul1_5, sul2_2, tet.A._6	Col,Col156,Col156,IncFIA,IncFIB,IncFII,IncFII	IncF	[F2:A2:B20]
EH0096a	2019-11-19	Medlab Central	Urine	E. coli	131	5093441	51.12	42	449	4781	23187	SRR26527393	aadA5_1, blaCTX.M.15_1, dfrA17_1, mdf.A._1, mph.A._2, sul1_5, tet.A._6	Col,Col,Col156,ColpVC,IncFIA,IncFII,IncFII	IncF	[F2:A1:B-]
EH0097a	2019-11-19	Medlab Central	Urine	E. coli	1193	4993352	50.6	67	95	4655	172279	SRR26527392	aac.3..IId_1, aadA5_1, aph.3....Ib_5, aph.6..Id_1, blaCTX.M.3_1, blaTEM.1B_1, dfrA17_1, mdf.A._1, mph.A._2, sul1_5, sul2_2, tet.A._6	Col,Col,Col156,Col156,ColpVC,IncFIA,IncFIB	IncF	[F-:A1:B20]
EH0098a	2019-11-25	Medlab Central	Urine	E. coli	131	5045408	50.83	244	196	4717	59110	SRR26527391	blaCTX.M.27_1, mdf.A._1	Col,Col156,Col156,IncFIA,IncFIB,IncFII	IncF	[F1:A2:B20]
EH0100a	2019-11-25	Medlab Central	Urine	E. coli	998	5170358	50.58	67	162	4785	83408	SRR26527390	aac.3..IId_1, aadA5_1, aph.3....Ib_5, aph.6..Id_1, blaCTX.M.27_1, blaTEM.1B_1, dfrA17_1, mdf.A._1, mph.A._2, sul1_5, sul2_2, tet.A._6	IncFIA,IncFIB,IncFII	IncF	[F1:A2:B45]
EH0102a	2019-11-25	Medlab Central	Urine	E. coli	1193	5131577	50.84	53	304	4764	38411	SRR26527389	aadA5_1, blaCTX.M.27_1, dfrA17_1, mdf.A._1, mph.A._2, sul1_5	Col,IncB/O/K/Z,IncFIA,IncFIB	IncF	[F-:A1:B10]
EH0104a	2019-12-02	Medlab Central	Urine	E. coli	131	5172785	50.82	278	209	4843	58935	SRR26527388	aadA5_1, aph.3....Ib_5, aph.6..Id_1, blaCTX.M.27_1, dfrA17_1, mdf.A._1, mph.A._2, sul1_5, sul2_2, tet.A._6	Col,Col156,Col156,IncFIA,IncFIB,IncFII,IncY	IncF	[F1:A2:B20]
EH0105a	2019-12-02	Medlab Central	Urine	E. coli	69	5225313	50.71	64	117	4896	109056	SRR26527387	blaCTX.M.15_1, mdf.A._1, sul2_3, tet.B._2	Col,Col156,IncFIB,IncFII,IncI1	IncF, IncI1	[F29:A-:B10], IncI1:ST166
EH0107a	2019-12-02	Medlab Central	Urine	E. coli	1193	5120192	50.83	57	277	4759	44609	SRR26527386	aac.3..IId_1, aadA5_1, aph.3....Ib_5, aph.6..Id_1, blaCTX.M.15_1, blaTEM.1B_1, dfrA17_1, mdf.A._1, mph.A._2, sul1_5, sul2_2, tet.A._6	Col,Col156,IncB/O/K/Z,IncFIA,IncFIB	IncF	[F-:A1:B1]
EH0108a	2019-12-11	Medlab Central	Urine	E. coli	131	5145833	50.58	261	79	4782	208215	SRR26527385	aac.3..IId_1, aadA5_1, aph.3....Ib_5, aph.6..Id_1, blaCTX.M.27_1, blaTEM.1B_1, dfrA17_1, mdf.A._1, mph.A._2, sul1_5, sul2_2, tet.A._6	Col,Col156,IncFIB,IncFII	IncF	[F29:A-:B10]
EH0109a	2019-12-11	Medlab Central	Urine	E. coli	648	5390465	50.58	139	102	5048	174811	SRR26527384	aac.3..IIa_1, aac.6...Ib.cr_1, aadA5_1, blaCTX.M.15_1, blaOXA.1_1, blaTEM.1C_1, catA1_1, dfrA17_1, mdf.A._1, mph.A._2, sul1_5, tet.A._6, tet.B._2	IncB/O/K/Z,IncFIA,IncFIB,IncFII	IncF	[F1:A1:B1]
EH0111a	2019-12-11	Medlab Central	Urine	E. coli	1193	5102396	50.61	81	144	4776	97136	SRR26527382	aac.3..IId_1, aadA5_1, blaCTX.M.27_1, blaTEM.1B_1, dfrA17_1, mdf.A._1, mph.A._2, sul1_5	Col,Col156,Col156,IncB/O/K/Z,IncFIA,IncFIB,IncX1	IncF	[F-:A1:B20]
EH0112a	2019-12-11	Medlab Central	Urine	E. coli	131	5228223	50.9	82	317	4962	53664	SRR26527381	aadA5_1, blaCTX.M.15_1, blaTEM.1B_1, mdf.A._1, sul1_5	Col,Col156,Col156,IncFIB,IncFII,IncFII	IncF	[F29:A-:B10]
EH0113a	2019-12-11	Medlab Central	Urine	E. coli	648	5376435	50.62	53	166	5028	89653	SRR26527380	aac.3..IIa_1, aac.6...Ib.cr_1, aadA5_1, blaCTX.M.15_1, blaOXA.1_1, blaTEM.1C_1, catA1_1, dfrA17_1, mdf.A._1, mph.A._2, sul1_5, tet.A._6, tet.B._2	IncB/O/K/Z,IncFIA,IncFIB,IncFII	IncF	[F1:A1:B1]
EH0114a	2019-12-11	Medlab Central	Urine	E. coli	69	5200634	50.88	53	302	4849	40998	SRR26527379	blaCTX.M.15_1, blaDHA.1_1, dfrA17_1, mdf.A._1, mph.A._2, qnrB4_1, qnrS1_1, sul1_5, sul2_3, tet.B._2	Col,Col156,IncFIB,IncFII,IncFII,IncI1	IncF, IncI1	[F2:A-:B10], IncI1:ST166
EH0115a	2019-12-16	Medlab Central	Urine	E. coli	349	5226224	50.53	114	80	4917	184239	SRR26527378	blaCTX.M.14_1, blaTEM.1B_1, mdf.A._1	Col,Col156,IncB/O/K/Z,IncFIB,IncI1,IncX4,p0111	IncF	[F-:A-:B-]
EH0116a	2019-12-16	Medlab Central	Urine	E. coli	131	5035918	50.86	48	221	4709	52165	SRR26527377	blaCTX.M.27_1, mdf.A._1	Col,Col156,Col156,IncFIA,IncFIB,IncFII	IncF	[F1:A2:B20]
EH0117a	2019-12-16	Medlab Central	Urine	E. coli	38	5235039	50.51	245	137	4873	130089	SRR26527376	blaCTX.M.15_1, dfrA7_5, mdf.A._1	Col,Col156,IncFIB,IncFII	IncF	[F51:A-:B10]
EH0118a	2019-12-16	Medlab Central	Urine	E. coli	38	5209778	50.55	54	269	4844	42621	SRR26527375	blaCTX.M.15_1, dfrA7_5, mdf.A._1	Col,Col,Col156,IncFIB,IncFII	IncF	[F51:A-:B10]
EH0119a	2019-12-16	Medlab Central	Urine	E. coli	648	5282730	50.43	72	151	4925	113371	SRR26527374	aac.3..IIa_1, aac.6...Ib.cr_1, blaCTX.M.15_1, blaOXA.1_1, mdf.A._1, tet.A._6	None	IncF	[F-:A-:B-]
EH0120a	2019-12-16	Medlab Central	Urine	E. coli	1193	5037318	50.69	57	226	4667	49794	SRR26527373	aadA5_1, aph.3....Ib_5, aph.6..Id_1, blaCTX.M.27_1, dfrA17_1, mdf.A._1, mph.A._2, sul1_5, sul2_2, tet.A._6	Col,Col156,Col156,ColRNAI,IncFIA,IncFIB	IncF	[F-:A1:B10]
EH0121a	2019-12-16	Medlab Central	Urine	E. coli	131	5066943	50.73	64	226	4706	53971	SRR26527496	aac.3..IId_1, aadA5_1, aph.3....Ib_5, aph.6..Id_1, blaCTX.M.27_1, blaTEM.1B_1, dfrA17_1, mdf.A._1, mph.A._2, sul1_5, sul2_2, tet.A._6	Col156,IncFIB,IncFII	IncF	[F29:A-:B10]
EH0123a	2019-12-16	Medlab Central	Urine	E. coli	131	5235551	50.68	87	96	4930	160018	SRR26527495	blaCTX.M.14_1, mdf.A._1	IncFIA,IncFIB,IncFII	IncF	[F44:A2:B20]
EH0124a	2020-01-09	Medlab Central	Urine	E. coli	69	5303063	50.8	51	303	4923	36635	SRR26527494	blaCTX.M.15_1, dfrA14_5, erm.B._18, mdf.A._1, mph.A._2, qnrS1_1, tet.B._2	Col,Col156,Col156,IncFIA,IncFII,IncFII	IncF	[F10:A1:B-]
EH0126a	2020-01-09	Medlab Central	Urine	E. coli	131	5106107	50.58	106	106	4754	228224	SRR26527493	aac.3..IId_1, aadA5_1, aph.3....Ib_5, aph.6..Id_1, blaCTX.M.27_1, blaTEM.1B_1, dfrA17_1, mdf.A._1, mph.A._2, sul1_5, sul2_2, tet.A._6	Col,Col156,ColpVC,IncFIB,IncFII,IncFII	IncF	[F10:A-:B10]
EH0127a	2020-01-09	Medlab Central	Urine	E. coli	131	5188518	50.85	118	150	4884	138706	SRR26527492	aadA5_1, blaCTX.M.15_1, dfrA17_1, mdf.A._1, mph.A._2, sul1_5, tet.A._6	Col,Col,Col156,IncFIA,IncFII,IncFII	IncF	[F2:A1:B-]
EH0128a	2020-01-09	Medlab Central	Urine	E. coli	131	5068001	50.61	189	91	4711	191082	SRR26527491	aac.3..IId_1, aadA5_1, aph.3....Ib_5, aph.6..Id_1, blaCTX.M.27_1, blaTEM.1B_1, dfrA17_1, mdf.A._1, mph.A._2, sul1_5, sul2_2, tet.A._6	Col156,IncFIB,IncFII	IncF	[F29:A-:B10]
EH0129a	2020-01-09	Medlab Central	Urine	E. coli	127	5157911	50.44	121	155	4784	97256	SRR26527490	aac.3..IId_1, aadA5_1, aph.3....Ib_5, aph.6..Id_1, blaCTX.M.15_1, blaTEM.1B_1, dfrA17_1, mdf.A._1, mph.A._2, sul1_5, sul2_2, tet.A._6	Col,Col156,IncFIA,IncFIB,IncFII	IncF	[F1:A2:B20]
EH0130a	2020-01-09	Medlab Central	Urine	E. coli	131	5136016	50.6	114	102	4771	171706	SRR26527489	aac.3..IId_1, aadA5_1, aph.3....Ib_5, aph.6..Id_1, blaCTX.M.27_1, blaTEM.1B_1, dfrA17_1, mdf.A._1, mph.A._2, sul1_5, sul2_2, tet.A._6	Col,Col156,IncFIB,IncFII	IncF	[F29:A-:B10]
EH0133a	2020-01-13	Medlab Central	Urine	E. coli	450	4994201	50.83	55	217	4689	52335	SRR26527488	aph.3....Ib_5, aph.6..Id_1, blaCTX.M.15_1, blaTEM.1B_1, catA1_1, dfrA17_1, mdf.A._1, sul2_2, tet.A._6	Col,Col,Col156,Col156,IncB/O/K/Z,IncFIA,IncFIB,IncFII,IncFII	IncF	[F4:A2:B20]
EH0134a	2020-01-13	Medlab Central	Urine	E. coli	131	5103144	50.71	127	106	4747	140533	SRR26527487	aadA5_1, aph.3....Ib_5, aph.6..Id_1, blaCTX.M.27_1, dfrA17_1, mdf.A._1, mph.A._2, sul1_5, sul2_2, tet.A._6	Col,Col,Col,Col156,Col156,IncFIA,IncFIB,IncFII	IncF	[F1:A2:B20]
EH0135a	2020-01-13	Medlab Central	Urine	E. coli	648	5256429	50.5	69	124	4947	107253	SRR26527485	aac.3..IIa_1, aadA5_1, blaCTX.M.15_1, blaTEM.1B_1, catA1_1, dfrA17_1, mdf.A._1, mph.A._2, sul1_5, tet.B._2	Col,Col,ColRNAI,ColRNAI,IncFIA,IncFIB,IncFII,IncX4	IncF	[F1:A1:B1]
EH0136a	2020-01-22	Medlab Central	Urine	E. coli	131	5282689	50.73	70	102	5008	160252	SRR26527484	aadA5_1, blaCTX.M.15_1, dfrA17_1, mdf.A._1, mph.A._2, sul1_5	IncFIA,IncFII,IncFII	IncF	[F2:A1:B-]
EH0137a	2020-01-22	Medlab Central	CSU	E. coli	648	5257498	50.49	66	126	4947	162274	SRR26527483	aac.3..IIa_1, aadA5_1, blaCTX.M.15_1, blaTEM.1B_1, catA1_1, dfrA17_1, mdf.A._1, mph.A._2, sul1_5, tet.B._2	Col,Col,ColRNAI,ColRNAI,IncFIA,IncFIB,IncFII,IncX4	IncF	[F1:A1:B1]
EH0138a	2020-01-22	Medlab Central	Urine	E. coli	131	5341189	50.71	115	180	5057	110454	SRR26527482	aac.3..IId_1, aac.6...Ib.cr_1, aadA5_1, aph.3...Ia_1, blaCTX.M.15_1, blaOXA.1_1, blaTEM.1B_1, dfrA17_1, mdf.A._1, mph.A._2, sul1_5	Col156,IncFIA,IncFIB,IncFII,IncFII	IncF	[F1:A2:B20]
EH0139a	2020-01-22	Medlab Central	Urine	E. coli	131	5348755	50.68	120	156	5067	136868	SRR26527481	aac.3..IId_1, aac.6...Ib.cr_1, aadA5_1, aph.3...Ia_1, blaCTX.M.15_1, blaOXA.1_1, blaTEM.1B_1, dfrA17_1, mdf.A._1, mph.A._2, sul1_5	Col156,IncFIA,IncFIB,IncFII,IncFII	IncF	[F35:A2:B20]
EH0140a	2020-01-22	Medlab Central	Urine	E. coli	38	5207973	50.56	93	104	4819	150763	SRR26527480	blaCTX.M.14_1, blaTEM.1B_1, mdf.A._1, mph.A._2	Col156,ColRNAI,IncFIB,IncFII	IncF	[F2:A-:B52]
EH0141a	2020-01-22	Medlab Central	Urine	E. coli	131	5015134	50.67	136	96	4627	186554	SRR26527479	blaCTX.M.14_1, blaTEM.1B_1, mdf.A._1	Col156,IncFIA,IncFIB,IncFII	IncF	[F-:A2:B20]
EH0142a	2020-01-22	Medlab Central	Urine	E. coli	448	4876729	50.86	63	95	4589	131425	SRR26527478	aac.3..IVa_1, aph.4..Ia_1, aph.6..Id_1, blaCTX.M.1_1, blaTEM.1B_1, catA1_1, dfrA7_5, mdf.A._1, mph.A._2, sul1_5, sul2_3, tet.A._6	IncFII,IncQ1	IncF	[F2:A-:B-]
EH0143a	2020-01-22	Medlab Central	Urine	E. coli	69	5192680	50.71	67	103	4875	103194	SRR26527477	blaCTX.M.15_1, mdf.A._1, qnrS1_1, sul2_3, tet.B._2	IncFIB,IncFII,IncI1	IncF, IncI1	[F2:A-:B10], IncI1:ST166
EH0144a	2020-01-22	Medlab Central	Urine	E. coli	131	5066440	50.6	68	97	4704	147403	SRR26527476	aac.3..IId_1, aadA5_1, aph.3....Ib_5, aph.6..Id_1, blaCTX.M.27_1, blaTEM.1B_1, dfrA17_1, mdf.A._1, mph.A._2, sul1_5, sul2_2, tet.A._6	Col156,IncFIB,IncFII	IncF	[F29:A-:B10]
EH0145a	2020-01-22	Medlab Central	Urine	E. coli	131	5090664	50.69	71	114	4809	128588	SRR26527474	blaCTX.M.15_1, mdf.A._1	Col	IncF	[F-:A-:B-]
EH0146a	2020-01-22	Medlab Central	Urine	E. coli	131	5122462	50.71	79	87	4784	191306	SRR26527473	aadA5_1, aph.3....Ib_5, aph.6..Id_1, blaCTX.M.27_1, dfrA17_1, mdf.A._1, mph.A._2, sul1_5, sul2_2, tet.A._6	Col,Col,Col156,IncFIA,IncFIB,IncFII	IncF	[F1:A2:B20]
EH0147a	2020-01-22	Medlab Central	Urine	E. coli	131	5182556	50.71	56	128	4886	123545	SRR26527472	aac.3..IId_1, aadA5_1, aph.3....Ib_5, aph.6..Id_1, blaCTX.M.14_1, blaTEM.1B_1, mdf.A._1, mph.A._2, sul1_5, sul2_2, tet.A._6	Col156,IncFIA,IncFIB,IncFII	IncF	[F1:A2:B20]
EH0148a	2020-01-22	Medlab Central	Urine	E. coli	127	5158341	50.37	69	103	4778	122601	SRR26527471	blaCTX.M.15_1, blaTEM.1B_1, mdf.A._1, tet.B._2	IncFIB,IncFII	IncF	[F1:A-:B33]
EH0149a	2020-01-22	Medlab Central	Urine	E. coli	648	5265561	50.51	86	122	4960	169805	SRR26527470	aac.3..IIa_1, aadA5_1, blaCTX.M.15_1, blaTEM.1B_1, catA1_1, dfrA17_1, mdf.A._1, mph.A._2, sul1_5, tet.B._2	Col,Col,ColRNAI,ColRNAI,IncFIA,IncFIB,IncFII,IncX4	IncF	[F1:A1:B1]
EH0151a	2020-01-28	Medlab Central	Urine	E. coli	131	5304570	50.63	84	116	5044	141076	SRR26527469	aadA5_1, blaCTX.M.15_1, dfrA17_1, mdf.A._1, mph.A._2, sul1_5, tet.A._6	IncFIA,IncFIB,IncFII	IncF	[F35:A4:B1]
EH0153a	2020-01-28	Medlab Central	Urine	E. coli	648	5209021	50.62	39	419	4887	26121	SRR26527468	blaCTX.M.15_1, mdf.A._1, sul2_2	Col,Col,Col156,ColpVC,IncY	IncF	[F-:A-:B-]
EH0154a	2020-01-28	Medlab Central	Urine	E. coli	69	5219841	50.72	59	149	4888	86955	SRR26527372	blaCTX.M.15_1, mdf.A._1, sul2_3, tet.B._2	Col156,IncFIB,IncFII,IncI1	IncF, IncI1	[F29:A-:B10], IncI1:ST166
EH0155a	2020-02-02	Medlab Central	Urine	E. coli	69	5286120	50.73	98	150	4948	94995	SRR26527371	blaCTX.M.15_1, blaDHA.1_1, dfrA17_1, mdf.A._1, mph.A._2, qnrB4_1, qnrS1_1, sul1_5, sul2_3, tet.B._2	Col156,IncFIB,IncFII,IncFII,IncI1	IncF, IncI1	[F2:A-:B10], IncI1:ST166
EH0156a	2020-02-02	Medlab Central	Urine	E. coli	998	5232095	50.55	113	93	4858	244195	SRR26527370	aac.3..IId_1, aadA5_1, aph.3....Ib_5, aph.6..Id_1, blaCTX.M.27_1, blaTEM.1B_1, dfrA17_1, mdf.A._1, mph.A._2, sul1_5, sul2_2, tet.A._6	Col156,Col156,IncFIA,IncFIB,IncFII	IncF	[F1:A2:B45]
EH0160a	2020-02-02	Medlab Central	Urine	E. coli	405	5396439	50.56	110	211	5029	74305	SRR26527368	aac.3..IIa_1, aadA5_1, aph.3....Ib_5, aph.6..Id_1, blaCTX.M.15_1, dfrA17_1, mdf.A._1, mph.A._2, sul1_5, sul2_2, tet.A._6	Col,Col156,Col156,IncFIA,IncFIB,IncFII,IncFII,IncI1	IncF	[F35:A1:B16]
EH0161a	2020-02-02	Medlab Central	Urine	E. coli	12	5240176	50.55	86	79	4909	277201	SRR26527367	ARR.3_4, aac.3..IIa_1, ant.3....Ia_1, blaCTX.M.15_1, blaDHA.1_1, blaOXA.10_1, blaTEM.1B_1, cmlA1_1, dfrA14_5, floR_2, mdf.A._1, mph.A._2, qnrS1_1, sul1_5, sul2_2	Col,Col,Col,Col156,ColpVC,IncA/C2	IncF, IncA/C	[F-:A-:B-], IncA/C:ST3
EH0162a	2020-02-02	Medlab Central	Urine	E. coli	95	5102841	50.63	57	78	4865	190058	SRR26527366	blaCTX.M.14_1, mdf.A._1	Col156,IncFIB,IncFII	IncF	[F29:A-:B-]
EH0163a	2020-02-02	Medlab Central	Urine	E. coli	131	5268456	50.64	30	171	4985	106648	SRR26527365	aac.3..IIa_1, aac.6...Ib.cr_1, aadA5_1, blaCTX.M.15_1, blaOXA.1_1, dfrA17_1, mdf.A._1, mph.A._2, sul1_5	Col,Col,Col156,IncFIB,IncFII,IncFII	IncF	[F31:A-:B1]
EH0164a	2020-02-02	Medlab Central	Urine	E. coli	38	5095547	50.55	115	107	4718	139264	SRR26527364	aac.3..IId_1, aadA5_1, blaCTX.M.14_1, blaTEM.1B_1, dfrA17_1, mdf.A._1, mph.A._2, sul1_5	None	IncF	[F-:A-:B-]
EH0165a	2020-02-02	Medlab Central	Urine	E. coli	131	5034284	50.6	73	101	4674	188474	SRR26527363	aac.3..IId_1, aadA5_1, blaCTX.M.27_1, blaTEM.1B_1, dfrA17_1, mdf.A._1, mph.A._2, sul1_5	Col156,IncFIB,IncFII	IncF	[F29:A-:B10]
EH0167a	2020-02-02	Medlab Central	Urine	E. coli	38	5083740	50.55	71	101	4710	155568	SRR26527362	aac.3..IId_1, aadA5_1, blaCTX.M.14_1, blaTEM.1B_1, dfrA17_1, mdf.A._1, mph.A._2, sul1_5	None	IncF	[F-:A-:B-]
EH0168a	2020-02-02	Medlab Central	Urine	E. coli	131	5188532	50.71	78	101	4855	160225	SRR26527361	aadA5_1, aph.3....Ib_5, aph.6..Id_1, blaCTX.M.27_1, dfrA17_1, mdf.A._1, mph.A._2, sul1_5, sul2_2, tet.A._6	Col,Col156,Col156,IncFIA,IncFIB,IncFII,IncFII	IncF	[F1:A2:B20]
EH0169a	2020-02-02	Medlab Central	Urine	E. coli	1193	4927488	50.62	145	65	4589	205606	SRR26527360	aac.3..IIa_1, aac.6...Ib.cr_1, blaCTX.M.15_1, blaOXA.1_1, mdf.A._1	Col,IncFIA,IncFIB	IncF	[F-:A6:B10]
EH0171a	2020-02-18	Medlab Central	Urine	E. coli	648	5362513	50.69	81	247	5010	55349	SRR26527359	aac.3..IIa_1, aac.6...Ib.cr_1, aadA5_1, blaCTX.M.15_1, blaOXA.1_1, blaTEM.1C_1, catA1_1, dfrA17_1, mdf.A._1, mph.A._2, sul1_5, tet.A._6, tet.B._2	IncB/O/K/Z,IncFIA,IncFIB,IncFII	IncF	[F1:A1:B1]
EH0172a	2020-02-18	Medlab Central	Urine	E. coli	131	5300216	50.87	40	375	5008	32248	SRR26527357	aac.6...Ib.cr_1, aadA5_1, blaCTX.M.15_1, dfrA17_1, mdf.A._1, mph.A._2, sul1_5	Col,Col,Col156,IncFIB,IncFII,IncY	IncF	[F2:A-:B10]
EH0174a	2020-02-18	Medlab Central	Urine	E. coli	131	5060029	50.82	75	212	4735	54278	SRR26527356	aadA5_1, aph.3....Ib_5, aph.6..Id_1, blaCTX.M.27_1, dfrA17_1, mdf.A._1, mph.A._2, sul1_5, sul2_2, tet.A._6	Col,Col156,IncFIA,IncFIB,IncFII	IncF	[F1:A2:B20]
EH0175a	2020-02-18	Medlab Central	Urine	E. coli	131	5098229	50.62	70	155	4731	83352	SRR26527355	aadA5_1, blaCTX.M.27_1, blaTEM.1B_1, dfrA17_1, mdf.A._1, mph.A._2, sul1_5	Col156,IncFIB,IncFII	IncF	[F29:A-:B10]
EH0176a	2020-02-24	Medlab Central	Urine	E. coli	131	5355598	50.65	64	144	5079	158933	SRR26527354	aac.3..IId_1, aac.6...Ib.cr_1, aadA5_1, aph.3...Ia_1, blaCTX.M.15_1, blaOXA.1_1, blaTEM.1B_1, dfrA17_1, mdf.A._1, mph.A._2, sul1_5	Col,Col,Col156,ColpVC,IncFIA,IncFIB,IncFII,IncFII	IncF	[F35:A2:B20]
EH0177a	2020-02-24	Medlab Central	Urine	E. coli	131	5046079	50.81	117	82	4755	155039	SRR26527353	aadA5_1, aph.3....Ib_5, aph.6..Id_1, blaCTX.M.27_1, dfrA17_1, mdf.A._1, mph.A._2, sul1_5, sul2_2, tet.A._6	Col,Col156,IncFIA,IncFIB,IncFII,IncFII	IncF	[F4:A2:B20]
EH0178a	2020-02-24	Medlab Central	Urine	E. coli	131	4953896	50.93	79	224	4647	51936	SRR26527352	aac.3..IIa_1, aac.6...Ib.cr_1, blaCTX.M.15_1, mdf.A._1	None	IncF	[F-:A-:B-]
EH0179a	2020-02-24	Medlab Central	Urine	E. coli	131	5069664	50.79	70	292	4708	44230	SRR26527351	aac.3..IId_1, aadA5_1, aph.3....Ib_5, aph.6..Id_1, blaCTX.M.27_1, blaTEM.1B_1, dfrA17_1, mdf.A._1, mph.A._2, sul1_5, sul2_2, tet.A._6	Col156,ColRNAI,IncFIB,IncFII	IncF	[F29:A-:B10]
EH0180a	2020-02-24	Medlab Central	Urine	E. coli	1193	5064199	50.59	48	95	4710	157364	SRR26527350	aadA5_1, aph.3....Ib_5, aph.6..Id_1, blaCTX.M.27_1, dfrA17_1, mdf.A._1, mph.A._2, sul1_5, sul2_2, tet.A._6	Col,Col,Col156,Col156,ColRNAI,IncFIA,IncFIB	IncF	[F-:A1:B10]
EH0181a	2020-02-24	Medlab Central	Urine	E. coli	1193	5110759	50.62	73	183	4793	79720	SRR26527349	blaCTX.M.15_1, mdf.A._1	Col,Col156,IncFIA,IncFIB,IncI1	IncF, IncI1	[F-:A1:B10], IncI1:ST31
EH0182a	2020-02-24	Medlab Central	Urine	E. coli	1163	4947168	50.95	63	87	4635	146356	SRR26527348	aph.3....Ib_5, aph.6..Id_1, blaCTX.M.1_1, blaTEM.1B_1, dfrA5_1, mdf.A._1, tet.A._6	Col,IncFIB,IncFII,IncI1,IncQ1	IncF, IncI1	[F2:A-:B1], IncI1:ST3
EH0184a	2020-02-24	Medlab Central	Urine	E. coli	131	5184276	50.68	39	145	4943	109203	SRR26527346	aadA5_1, blaCTX.M.15_1, mdf.A._1, mph.A._2, sul1_5, tet.A._6	IncFIA,IncFII	IncF	[F35:A4:B-]
EH0187a	2020-03-02	Medlab Central	Urine	E. coli	648	5271932	50.43	61	185	4967	82737	SRR26527345	blaCTX.M.15_1, mdf.A._1, sul2_2	Col,Col,Col,Col156,ColpVC,IncY	IncF	[F-:A-:B-]
EH0188a	2020-03-02	Medlab Central	Urine	E. coli	131	5157779	50.73	77	109	4855	134730	SRR26527344	aadA5_1, aph.3....Ib_5, aph.6..Id_1, blaCTX.M.27_1, dfrA17_1, mdf.A._1, mph.A._2, sul1_5, sul2_2, tet.A._6	IncFIA,IncFIB,IncFIB,IncFII	IncF	[F1:A2:B20]
EH0189a	2020-03-02	Medlab Central	Urine	E. coli	131	4936398	50.83	84	145	4577	88949	SRR26527343	aadA5_1, aph.3....Ib_5, aph.6..Id_1, blaCTX.M.27_1, dfrA17_1, mdf.A._1, mph.A._2, sul1_5, sul2_2, tet.A._6	Col,Col156,ColRNAI,IncFIA,IncFIB,IncFII	IncF	[F1:A2:B20]
EH0190a	2020-03-02	Medlab Central	Urine	E. coli	131	5095304	50.73	82	110	4782	116868	SRR26527342	aadA5_1, aph.3....Ib_5, aph.6..Id_1, blaCTX.M.27_1, dfrA17_1, mdf.A._1, mph.A._2, sul1_5, sul2_2, tet.A._6	Col,Col,Col156,IncFIA,IncFIB,IncFII	IncF	[F1:A2:B20]
EH0191a	2020-03-02	Medlab Central	Urine	E. coli	131	5101035	50.79	63	181	4792	84333	SRR26527341	aph.3....Ib_5, aph.6..Id_1, blaCTX.M.27_1, mdf.A._1, sul2_2, tet.A._6	Col,Col156,Col156,IncFIA,IncFIB,IncFII,IncFII	IncF	[F1:A2:B20]
EH0192a	2020-03-02	Medlab Central	Urine	E. coli	57	5083247	50.51	80	122	4690	95236	SRR26527467	aac.3..IId_1, aadA5_1, aph.3....Ib_5, aph.3...Ia_1, aph.6..Id_1, blaCTX.M.1_1, catA1_1, dfrA17_1, mdf.A._1, mph.A._2, sul1_5, sul2_3, tet.B._2	IncFIA,IncHI1A,IncHI1B,IncQ1	IncF, IncHI1	[F-:A8:B-], IncHI1:ST9
EH0193a	2020-03-09	Medlab Central	Urine	E. coli	69	5240956	50.74	64	283	4849	42232	SRR26527466	aph.3....Ib_5, aph.6..Id_1, blaCTX.M.14_1, blaTEM.1B_1, dfrA14_5, mdf.A._1, qnrS1_1, sul2_2, tet.A._6	IncFIA,IncFIB,IncFIC,IncFII,IncY	IncF	[C4:A27:B1]
EH0205a	2020-03-16	Medlab Central	Urine	E. coli	38	5210490	50.68	69	112	4868	135179	SRR26527465	blaCTX.M.27_1, mdf.A._1	IncB/O/K/Z,IncFIB,IncFII	IncF	[F-:A-:B10]
EH0206a	2020-03-16	Medlab Central	Urine	E. coli	131	5072367	50.81	65	163	4751	101929	SRR26527464	aadA5_1, aph.3....Ib_5, aph.6..Id_1, blaCTX.M.27_1, dfrA17_1, mdf.A._1, mph.A._2, sul1_5, sul2_2, tet.A._6	Col,Col156,Col156,IncFIA,IncFIB,IncFII	IncF	[F1:A2:B20]
EH0208a	2020-03-16	Medlab Central	Urine	E. coli	998	5213953	50.44	85	74	4817	228663	SRR26527462	aac.3..IId_1, aadA5_1, aph.3....Ib_5, aph.6..Id_1, blaCTX.M.27_1, blaTEM.1B_1, dfrA17_1, mdf.A._1, mph.A._2, sul1_5, sul2_2, tet.A._6	IncFIA,IncFIB,IncFII	IncF	[F1:A2:B45]
EH0210a	2020-03-16	Medlab Central	Urine	E. coli	998	5127566	50.7	60	228	4784	47431	SRR26527461	blaCTX.M.14_1, mdf.A._1	Col,Col156,IncFIB,IncFII,IncFII	IncF	[F51:A-:B10]
EH0212a	2020-03-16	Medlab Central	Urine	E. coli	131	5155868	50.74	89	118	4852	117548	SRR26527460	aadA5_1, aph.3....Ib_5, aph.6..Id_1, blaCTX.M.27_1, dfrA17_1, mdf.A._1, mph.A._2, sul1_5, sul2_2, tet.A._6	IncFIA,IncFIB,IncFIB,IncFII	IncF	[F1:A2:B20]
EH0213a	2020-06-17	Medlab Central	Urine	E. coli	131	5154860	50.7	57	166	4826	84358	SRR26527459	aadA5_1, aph.3....Ib_5, aph.6..Id_1, blaCTX.M.27_1, dfrA17_1, mdf.A._1, mph.A._2, sul1_5, sul2_2, tet.A._6	Col,Col156,Col156,IncFIA,IncFIB,IncFII	IncF	[F1:A2:B20]
EH0214a	2020-06-17	Medlab Central	Urine	E. coli	69	5239066	50.8	50	210	4894	66992	SRR26527458	blaCTX.M.15_1, mdf.A._1, qnrS1_1, tet.B._2	Col156,IncB/O/K/Z,IncFIB,IncFII,IncI1	IncF, IncI1	[F29:A-:B10], IncI1:ST166
EH0215a	2020-06-17	Medlab Central	Urine	E. coli	10	4565863	50.72	65	86	4207	98628	SRR26527457	blaCTX.M.15_1, mdf.A._1	None	IncF	[F-:A-:B-]
EH0216a	2020-06-17	Medlab Central	Urine	E. coli	127	5038567	50.41	308	68	4688	197391	SRR26527456	blaCTX.M.15_1, blaTEM.1B_1, mdf.A._1, tet.B._2	IncFIB,IncFII	IncF	[F1:A-:B33]
EH0217a	2020-06-17	Medlab Central	Urine	E. coli	69	5286135	50.72	71	158	4955	95695	SRR26527455	blaCTX.M.15_1, blaDHA.1_1, dfrA17_1, mdf.A._1, mph.A._2, qnrB4_1, qnrS1_1, sul1_5, sul2_3, tet.B._2	Col156,Col156,IncFIB,IncFII,IncFII,IncI1	IncF, IncI1	[F2:A-:B10], IncI1:ST166
EH0220a	2020-06-17	Medlab Central	Urine	E. coli	131	5098510	50.7	52	113	4780	138708	SRR26527454	aadA5_1, aph.3....Ib_5, aph.6..Id_1, blaCTX.M.27_1, dfrA17_1, mdf.A._1, mph.A._2, sul1_5, sul2_2, tet.A._6	Col,Col156,Col156,IncFIA,IncFIB,IncFII	IncF	[F1:A2:B20]
EH0224a	2020-06-17	Medlab Central	Urine	E. coli	648	5349821	50.41	66	126	5001	172891	SRR26527453	aac.3..IIa_1, aadA5_1, blaCTX.M.15_1, dfrA17_1, mdf.A._1, sul1_5, tet.B._2	IncFIA,IncFIB,IncFII	IncF	[F1:A1:B1]
EH0229a	2020-06-17	Medlab Central	Urine	E. coli	394	5166429	50.43	128	49	4814	308805	SRR26527451	blaCTX.M.15_1, dfrA5_1, mdf.A._1, qnrS1_1, sul1_5	IncB/O/K/Z,IncFIB,IncFII	IncF	[F1:A-:B33]
EH0230a	2020-06-17	Medlab Central	Urine	E. coli	131	5482746	50.59	57	156	5243	150073	SRR26527450	aac.3..IIa_1, aac.6...Ib.cr_1, aadA5_1, blaCTX.M.15_1, blaOXA.1_1, dfrA17_1, erm.B._18, mdf.A._1, mph.A._2, sul1_5, tet.A._6	Col,Col,Col156,Col156,ColRNAI,IncFIB,IncFII,IncI1	IncF	[F2:A-:B10]
EH0231a	2020-06-26	Medlab Central	Urine	E. coli	131	5092818	50.75	67	176	4761	79978	SRR26527449	aadA5_1, aph.3....Ib_5, aph.6..Id_1, blaCTX.M.27_1, dfrA17_1, mdf.A._1, mph.A._2, sul1_5, sul2_2, tet.A._6	Col,Col156,Col156,IncFIA,IncFIB,IncFII	IncF	[F1:A2:B20]
EH0232a	2020-06-26	Medlab Central	Urine	E. coli	131	5153116	50.69	91	114	4833	134761	SRR26527448	aadA5_1, aph.3....Ib_5, aph.6..Id_1, blaCTX.M.27_1, dfrA17_1, mdf.A._1, mph.A._2, sul1_5, sul2_2, tet.A._6	Col,Col156,IncFIA,IncFIB,IncFII,IncX1	IncF	[F1:A2:B20]
EH0233a	2020-06-26	Medlab Central	BCF	E. coli	127	5074246	50.43	76	103	4715	108100	SRR26527447	blaCTX.M.15_1, blaTEM.1B_1, mdf.A._1, tet.B._2	IncFIB,IncFII	IncF	[F1:A-:B33]
EH0235a	2020-06-26	Medlab Central	Urine	E. coli	131	4922339	50.62	92	71	4542	190996	SRR26527446	blaCTX.M.27_1, blaTEM.1B_1, mdf.A._1	Col156,IncFIB,IncFII	IncF	[F29:A-:B10]
EH0237a	2020-06-26	Medlab Central	Urine	E. coli	131	5134614	50.76	71	108	4806	138707	SRR26527445	aadA5_1, aph.3....Ib_5, aph.6..Id_1, blaCTX.M.27_1, dfrA17_1, mdf.A._1, mph.A._2, sul1_5, sul2_2, tet.A._6	Col,Col156,Col156,Col156,IncB/O/K/Z,IncFIA,IncFIB,IncFII	IncF	[F1:A2:B20]
EH0238a	2020-06-26	Medlab Central	Urine	E. coli	3877	4966435	50.82	55	246	4634	52532	SRR26527444	blaCTX.M.15_1, mdf.A._1, qnrS1_1	Col156,IncFIB,IncFII,IncFII	IncF	[F10:A-:B65]
EH0239a	2020-06-26	Medlab Central	Urine	E. coli	38	5263336	50.38	56	119	4939	149784	SRR26527443	aac.3..IId_1, aadA5_1, blaCTX.M.14_1, blaTEM.1B_1, dfrA17_1, mdf.A._1, mph.A._2, sul1_5	IncI2	IncF	[F-:A-:B-]
EH0240a	2020-06-26	Medlab Central	Urine	E. coli	131	4957624	50.64	75	71	4589	218337	SRR26527442	blaCTX.M.27_1, blaTEM.1B_1, mdf.A._1	Col156,IncFIB,IncFII	IncF	[F29:A-:B10]
EH0241a	2020-06-29	Medlab Central	Urine	E. coli	4358	4819971	50.79	81	162	4511	72145	SRR26527440	blaCTX.M.15_1, mdf.A._1, qnrS1_1, tet.A._6	Col,Col156,IncFIA,IncFIB,IncFII,IncX1	IncF	[F1:A1:B16]
EH0242a	2020-06-29	Medlab Central	Urine	E. coli	38	5140793	50.54	77	98	4760	155568	SRR26527439	aac.3..IId_1, aadA5_1, blaCTX.M.14_1, blaTEM.1B_1, dfrA17_1, mdf.A._1, mph.A._2, sul1_5	None	IncF	[F-:A-:B-]
EH0243a	2020-06-29	Medlab Central	Urine	E. coli	131	5047017	50.76	41	126	4720	117670	SRR26527438	aadA5_1, aph.3....Ib_5, aph.6..Id_1, blaCTX.M.27_1, dfrA17_1, mdf.A._1, mph.A._2, sul1_5, sul2_2, tet.A._6	Col,Col156,Col156,IncFIA,IncFIB,IncFII	IncF	[F1:A2:B20]
EH0244a	2020-06-29	Medlab Central	Urine	E. coli	1193	5020530	50.63	78	101	4704	148833	SRR26527437	aadA5_1, aph.3....Ib_5, aph.6..Id_1, blaCTX.M.27_1, dfrA17_1, mdf.A._1, mph.A._2, sul1_5, sul2_2, tet.A._6	Col,Col156,Col156,IncFIA,IncFIB	IncF	[F-:A1:B33]
EH0248a	2020-06-29	Medlab Central	Urine	E. coli	131	5184018	50.65	74	166	4863	93255	SRR26527436	aadA5_1, aph.3....Ib_5, aph.6..Id_1, blaCTX.M.27_1, dfrA17_1, mdf.A._1, mph.A._2, sul1_5, sul2_2, tet.A._6	Col,Col156,Col156,IncFIA,IncFIB,IncFII	IncF	[F1:A2:B20]
EH0251a	2020-07-06	Medlab Central	Urine	E. coli	131	5086738	50.72	78	94	4770	136365	SRR26527276	aadA5_1, aph.3....Ib_5, aph.6..Id_1, blaCTX.M.27_1, dfrA17_1, mdf.A._1, mph.A._2, sul1_5, sul2_2, tet.A._6	Col,Col156,IncFIA,IncFIB,IncFII	IncF	[F1:A2:B20]
EH0255a	2020-07-06	Medlab Central	Urine	E. coli	131	5135143	50.76	79	103	4807	138707	SRR26527275	aac.6...Ib.cr_1, aadA5_1, aph.3....Ib_5, blaCTX.M.15_1, blaOXA.1_1, dfrA17_1, mdf.A._1, mph.A._2, sul1_5, sul2_2, tet.A._6	Col,Col156,IncFIA,IncFIB,IncFII	IncF	[F1:A1:B16]
EH0257a	2020-07-21	Medlab Central	BAG	E. coli	131	5140663	50.64	56	149	4765	123244	SRR26527274	aac.3..IId_1, aadA5_1, aph.3....Ib_5, aph.6..Id_1, blaCTX.M.27_1, blaTEM.1B_1, dfrA17_1, mdf.A._1, mph.A._2, sul1_5, sul2_2, tet.A._6	Col156,IncFIB,IncFII	IncF	[F29:A-:B10]
EH0258a	2020-07-21	Medlab Central	Urine	E. coli	131	5063132	50.6	55	109	4691	188674	SRR26527273	aac.3..IId_1, aph.3....Ib_5, aph.6..Id_1, blaCTX.M.27_1, blaTEM.1B_1, mdf.A._1, sul2_2, tet.A._6	Col,Col,Col156,IncFIB,IncFII	IncF	[F29:A-:B10]
EH0259a	2020-07-21	Medlab Central	WS	E. coli	131	5131203	50.58	93	92	4770	154671	SRR26527272	aac.3..IId_1, aadA5_1, aph.3....Ib_5, aph.6..Id_1, blaCTX.M.27_1, blaTEM.1B_1, dfrA17_1, mdf.A._1, mph.A._2, sul1_5, sul2_2, tet.A._6	Col,Col156,IncFIB,IncFII	IncF	[F29:A-:B10]
EH0260a	2020-07-21	Medlab Central	Urine	E. coli	131	5121612	50.81	76	140	4786	115569	SRR26527270	aac.6...Ib.cr_1, aadA5_1, aph.3....Ib_5, blaCTX.M.15_1, blaOXA.1_1, dfrA17_1, mdf.A._1, mph.A._2, sul1_5, sul2_2, tet.A._6	Col,Col156,IncFIA,IncFIB,IncFII	IncF	[F1:A1:B16]
EH0261a	2020-07-21	Medlab Central	Urine	E. coli	131	5046534	50.84	82	137	4731	102758	SRR26527269	aadA5_1, aph.3....Ib_5, aph.6..Id_1, blaCTX.M.27_1, dfrA17_1, mdf.A._1, mph.A._2, sul1_5, sul2_2, tet.A._6	Col,Col156,Col156,IncFIA,IncFIB,IncFII	IncF	[F1:A2:B20]
EH0262a	2020-07-21	Medlab Central	Urine	E. coli	131	5117274	50.73	66	125	4771	109280	SRR26527268	aadA5_1, aph.3....Ib_5, aph.6..Id_1, blaCTX.M.27_1, dfrA17_1, mdf.A._1, mph.A._2, sul1_5, sul2_2, tet.A._6	Col,Col156,IncFIA,IncFIB,IncFII	IncF	[F1:A2:B20]
EH0263a	2020-07-21	Medlab Central	Urine	E. coli	131	5071388	50.64	70	101	4735	140995	SRR26527267	aac.3..IId_1, aadA5_1, blaCTX.M.27_1, blaTEM.1B_1, dfrA17_1, mdf.A._1, mph.A._2, sul1_5	Col156,IncFIB,IncFII	IncF	[F29:A-:B10]
EH0264a	2020-07-21	Medlab Central	Urine	E. coli	1193	5061970	50.69	70	231	4764	64567	SRR26527266	blaCTX.M.27_1, mdf.A._1	Col,Col156,IncFIA,IncFIB	IncF	[F-:A1:B10]
EH0265a	2020-07-21	Medlab Central	Urine	E. coli	131	5348788	50.69	47	211	5066	95001	SRR26527265	aac.6...Ib.cr_1, aadA5_1, blaCTX.M.15_1, blaOXA.1_1, dfrA17_1, erm.B._1, mdf.A._1, mph.A._2, sul1_5	Col,Col,Col156,IncFIB,IncFII,IncY	IncF	[F2:A-:B10]
EH0267a	2020-07-21	Medlab Central	Urine	E. coli	131	5124879	50.72	88	96	4789	192404	SRR26527264	aadA5_1, aph.3....Ib_5, aph.6..Id_1, blaCTX.M.27_1, dfrA17_1, mdf.A._1, mph.A._2, sul1_5, sul2_2, tet.A._6	Col,Col156,IncFIA,IncFIB,IncFII	IncF	[F1:A2:B20]
EH0268a	2020-07-21	Medlab Central	Urine	E. coli	131	5142099	50.63	58	227	4782	66928	SRR26527263	blaCTX.M.27_1, blaTEM.1B_1, mdf.A._1	Col156,IncFIB,IncFII	IncF	[F29:A-:B10]
EH0269a	2020-07-21	Medlab Central	Urine	E. coli	131	5070127	50.63	70	103	4723	135993	SRR26527262	aac.3..IId_1, aadA5_1, blaCTX.M.27_1, blaTEM.1B_1, dfrA17_1, mdf.A._1, mph.A._2, sul1_5	Col156,IncFIB,IncFII	IncF	[F29:A-:B10]
EH0270a	2020-07-21	Medlab Central	Urine	E. coli	131	5067998	50.57	110	83	4714	235770	SRR26527261	aac.3..IId_1, aph.3....Ib_5, aph.6..Id_1, blaCTX.M.27_1, blaTEM.1B_1, mdf.A._1, sul2_2, tet.A._6	Col156,IncFIB,IncFII	IncF	[F29:A-:B10]
EH0271a	2020-07-21	Medlab Central	Urine	E. coli	38	5136782	50.56	77	124	4757	119139	SRR26527258	aac.3..IId_1, aadA5_1, blaCTX.M.14_1, blaTEM.1B_1, dfrA17_1, mdf.A._1, mph.A._2, sul1_5	None	IncF	[F-:A-:B-]
EH0272a	2020-07-21	Medlab Central	Urine	E. coli	69	5243447	50.72	51	172	4927	87028	SRR26527257	aadA5_1, aph.3....Ib_5, aph.6..Id_1, blaCTX.M.27_1, dfrA17_1, erm.B._18, mdf.A._1, mph.A._2, sul1_5, sul2_2, tet.A._6	Col156,Col156,IncFIB,IncFII,IncFII	IncF	[F2:A-:B10]
EH0275a	2020-07-21	Medlab Central	Urine	E. coli	69	5231357	50.84	56	222	4876	63428	SRR26527256	blaCTX.M.15_1, blaDHA.1_1, dfrA17_1, mdf.A._1, mph.A._2, qnrB4_1, qnrS1_1, sul1_5, sul2_3, tet.B._2	Col156,Col156,IncFIB,IncFII,IncFII,IncI1	IncF, IncI1	[F29:A-:B10], IncI1:ST166
EH0277a	2020-07-28	Medlab Central	Urine	E. coli	38	5145239	50.55	83	101	4770	150168	SRR26527255	aac.3..IId_1, aadA5_1, blaCTX.M.14_1, blaTEM.1B_1, dfrA17_1, mdf.A._1, mph.A._2, sul1_5	None	IncF	[F-:A-:B-]
EH0279a	2020-08-03	Medlab Central	Urine	E. coli	131	5165835	50.7	42	182	4841	101665	SRR26527254	aadA5_1, aph.3....Ib_5, aph.6..Id_1, blaCTX.M.27_1, blaTEM.1C_1, dfrA17_1, mdf.A._1, mph.A._2, sul1_5, sul2_2, tet.A._6	Col,Col,IncB/O/K/Z,IncFIB,IncFII,IncFII,IncX1	IncF	[F4:A-:B1]
EH0280a	2020-08-03	Medlab Central	CSU	E. coli	12	5227940	50.59	41	146	4904	97393	SRR26527253	ARR.3_4, aac.3..IIa_1, ant.3....Ia_1, blaCTX.M.15_1, blaDHA.1_1, blaOXA.10_1, blaTEM.1B_1, catA2_1, cmlA1_1, dfrA14_5, floR_2, mdf.A._1, mph.A._2, qnrS1_1, sul1_5, sul2_2	IncA/C2	IncF, IncA/C	[F-:A-:B-], IncA/C:ST3
EH0282a	2020-08-03	Medlab Central	Urine	E. coli	131	5179533	50.73	76	176	4877	101149	SRR26527252	blaCTX.M.15_1, blaTEM.1B_1, mdf.A._1	IncFII	IncF	[F2:A-:B-]
EH0283a	2020-08-31	Medlab Central	Urine	E. coli	648	5299902	50.43	103	133	5003	125241	SRR26527251	blaCTX.M.15_1, mdf.A._1, sul2_2	Col,Col,Col156,ColpVC,IncY	IncF	[F-:A-:B-]
EH0284a	2020-08-31	Medlab Central	Urine	E. coli	69	5225120	50.76	48	258	4894	51359	SRR26527250	aadA5_1, aph.3....Ib_5, aph.6..Id_1, blaCTX.M.15_1, blaTEM.1B_1, dfrA17_1, mdf.A._1, mph.A._2, qnrS1_1, sul1_5, sul2_2	Col,Col156,ColRNAI,IncFIA,IncFIB,IncFII	IncF	[F1:A1:B16]
EH0285a	2020-08-31	Medlab Central	Urine	E. coli	648	5379556	50.59	76	147	5032	112868	SRR26527249	aac.3..IIa_1, aac.6...Ib.cr_1, aadA5_1, blaCTX.M.15_1, blaOXA.1_1, blaTEM.1C_1, catA1_1, dfrA17_1, mdf.A._1, mph.A._2, sul1_5, tet.A._6, tet.B._2	IncB/O/K/Z,IncFIA,IncFIB,IncFII	IncF	[F1:A1:B1]
EH0286a	2020-08-31	Medlab Central	Urine	E. coli	69	5222824	50.73	101	169	4889	94992	SRR26527247	aph.3....Ib_5, aph.6..Id_1, blaCTX.M.15_1, blaTEM.1B_1, mdf.A._1, qnrS1_1, sul2_2	Col,Col156,ColRNAI,IncFIA,IncFII	IncF	[F1:A1:B-]
EH0287a	2020-08-31	Medlab Central	Urine	E. coli	648	5358274	50.64	39	227	4996	62933	SRR26527246	aac.3..IIa_1, aac.6...Ib.cr_1, aadA5_1, blaCTX.M.15_1, blaOXA.1_1, blaTEM.1C_1, catA1_1, dfrA17_1, mdf.A._1, mph.A._2, sul1_5, tet.A._6, tet.B._2	Col,IncB/O/K/Z,IncFIA,IncFIB,IncFII	IncF	[F1:A1:B1]
EH0288a	2020-08-31	Medlab Central	Urine	E. coli	131	4984035	50.76	60	81	4660	137777	SRR26527245	blaCTX.M.27_1, mdf.A._1	Col,IncFIA,IncFIB,IncFII	IncF	[F1:A2:B20]
EH0290a	2020-08-31	Medlab Central	Urine	E. coli	131	5064780	50.81	58	202	4751	70789	SRR26527212	blaCTX.M.15_1, mdf.A._1	Col156,Col156,IncFIA,IncFII,IncFII	IncF	[F35:A2:B-]
EH0292a	2020-08-31	Medlab Central	Urine	E. coli	69	5218426	50.73	87	187	4884	78661	SRR26527211	aadA5_1, aph.3....Ib_5, blaCTX.M.15_1, blaTEM.1B_1, dfrA17_1, mdf.A._1, mph.A._2, qnrS1_1, sul1_5, sul2_2	Col,Col156,ColRNAI,IncFIA,IncFIB,IncFII	IncF	[F1:A1:B16]
EH0293a	2020-08-31	Medlab Central	Urine	E. coli	1722	5026201	50.67	67	124	4629	120602	SRR26527210	aph.3....Ib_5, aph.6..Id_1, blaCTX.M.27_1, blaDHA.1_1, catA1_1, dfrA17_1, erm.B._1, mdf.A._1, mph.A._2, qnrB4_1, sul1_5, sul2_2, tet.A._6	Col,IncFIA,IncFIB,IncFII	IncF	[F1:A2:B20]
EH0294a	2020-08-31	Medlab Central	Urine	E. coli	1193	5039967	50.57	74	64	4715	205549	SRR26527209	aadA5_1, aph.3....Ib_5, aph.6..Id_1, blaCTX.M.27_1, dfrA17_1, mdf.A._1, mph.A._2, sul1_5, sul2_2, tet.A._6	Col,Col156,IncFIA,IncFIB	IncF	[F-:A1:B10]
EH0295a	2020-08-31	Medlab Central	Urine	E. coli	131	5104966	50.59	82	116	4742	167314	SRR26527208	aac.3..IId_1, aph.3....Ib_5, aph.6..Id_1, blaCTX.M.27_1, blaTEM.1B_1, mdf.A._1, sul2_2, tet.A._6	Col156,IncFIB,IncFII	IncF	[F29:A-:B10]
EH0296a	2020-08-31	Medlab Central	Urine	E. coli	127	5286150	50.46	101	113	4975	197372	SRR26527207	aadA2_1, blaCTX.M.15_1, blaTEM.1B_1, dfrA12_8, dfrA14_5, mdf.A._1, mph.A._2, qnrB1_1, sul1_5, sul2_2	Col,IncFIB,IncFII,IncFII	IncF	[F1:A-:B54]
EH0297a	2020-08-31	Medlab Central	Urine	E. coli	38	5220913	50.43	100	113	4870	150181	SRR26527206	aac.3..IId_1, aadA5_1, blaCTX.M.14_1, blaTEM.1B_1, dfrA17_1, mdf.A._1, mph.A._2, sul1_5	IncI2	IncF	[F-:A-:B-]
EH0298a	2020-08-31	Medlab Central	Urine	E. coli	69	5170830	50.75	80	119	4817	139614	SRR26527204	aadA5_1, aph.3....Ib_5, aph.6..Id_1, blaCTX.M.27_1, dfrA17_1, mdf.A._1, mph.A._2, sul1_5, sul2_2, tet.A._6	Col,Col156,IncFIB,IncFII	IncF	[F2:A-:B10]
EH0299a	2020-08-31	Medlab Central	Urine	E. coli	131	5115140	50.71	77	95	4757	160252	SRR26527203	aadA5_1, aph.3....Ib_5, aph.6..Id_1, blaCTX.M.27_1, dfrA17_1, mdf.A._1, mph.A._2, sul1_5, sul2_2, tet.A._6	Col,Col,Col,Col,Col156,Col156,IncFIA,IncFIB,IncFII	IncF	[F1:A2:B20]
EH0300a	2020-08-31	Medlab Central	Urine	E. coli	12	5375003	50.56	101	99	5070	174092	SRR26527202	ARR.3_4, aac.3..IIa_1, ant.3....Ia_1, blaCTX.M.15_1, blaDHA.1_1, blaOXA.10_1, blaTEM.1B_1, catA2_1, cmlA1_1, dfrA14_5, floR_2, mdf.A._1, mph.A._2, qnrS1_1, sul1_5, sul2_2	Col,ColpVC,IncA/C2,IncI1	IncF, IncA/C, IncI1	[F-:A-:B-], IncA/CST3, IncI1:ST36
EH0301a	2020-08-31	Medlab Central	Urine	E. coli	131	5245295	50.75	119	108	4987	155182	SRR26527201	aac.6...Ib.cr_1, aadA5_1, blaCTX.M.15_1, blaOXA.1_1, dfrA17_1, mdf.A._1, mph.A._2, sul1_5, tet.A._6	Col,Col156,Col156,ColRNAI,IncFIB,IncFII	IncF	[F2:A-:B10]
EH0303a	2020-09-08	Medlab Central	Urine	E. coli	127	5166092	50.39	94	96	4801	221804	SRR26527200	aph.3....Ib_5, aph.6..Id_1, blaCTX.M.14_1, blaTEM.1B_1, catA1_1, dfrA8_1, mdf.A._1, sul2_3, tet.A._6	IncFIB,IncFII,IncQ1	IncF	[F52:A-:B24]
EH0304a	2020-09-08	Medlab Central	Urine	E. coli	131	5247165	50.73	72	86	4994	191344	SRR26527199	aac.6...Ib.cr_1, aadA5_1, blaCTX.M.15_1, blaOXA.1_1, dfrA17_1, mdf.A._1, mph.A._2, sul1_5, tet.A._6	Col,Col156,Col156,ColRNAI,IncFIB,IncFII	IncF	[F2:A-:B10]
EH0306a	2020-09-08	Medlab Central	Urine	E. coli	998	5196492	50.43	109	94	4795	153274	SRR26527198	aac.3..IId_1, blaCTX.M.27_1, blaTEM.1B_1, mdf.A._1	IncFIA,IncFIB,IncFII	IncF	[F1:A2:B45]
EH0307a	2020-09-08	Medlab Central	Urine	E. coli	648	5291705	50.56	118	161	4927	113323	SRR26527197	aac.3..IIa_1, aac.6...Ib.cr_1, blaCTX.M.15_1, blaOXA.1_1, mdf.A._1	Col,Col,Col156,IncFIA,IncFIB,IncFII	IncF	[F1:A1:B1]
EH0308a	2020-09-08	Medlab Central	Urine	E. coli	1722	5010417	50.65	49	136	4603	96635	SRR26527196	blaCTX.M.27_1, blaDHA.1_1, catA1_1, dfrA17_1, erm.B._18, mdf.A._1, mph.A._1, qnrB4_1, sul1_5	Col,IncFIA,IncFIB,IncFII	IncF	[F1:A2:B20]
EH0310a	2020-09-14	Medlab Central	Urine	E. coli	131	5114495	50.58	70	98	4744	154990	SRR26527195	aac.3..IId_1, aadA5_1, aph.3....Ib_5, aph.6..Id_1, blaCTX.M.27_1, blaTEM.1B_1, dfrA17_1, mdf.A._1, mph.A._2, sul1_5, sul2_2, tet.A._6	Col156,IncFIB,IncFII	IncF	[F29:A-:B10]
EH0313a	2020-09-28	Medlab Central	Urine	E. coli	131	5358591	50.7	109	123	5068	172956	SRR26527193	aac.3..IId_1, aadA5_1, aph.3....Ib_5, aph.6..Id_1, blaCTX.M.14_1, blaTEM.1B_1, dfrA17_1, mdf.A._1, mph.A._2, sul1_5, sul2_2, tet.A._6	Col156,IncB/O/K/Z,IncFIB,IncFII,IncI1,IncY	IncF	[F29:A-:B10]
EH0314a	2020-09-28	Medlab Central	Urine	E. coli	69	5261131	50.78	101	147	4966	88263	SRR26527192	blaCTX.M.15_1, blaTEM.1C_1, mdf.A._1, sul2_3, tet.B._2	Col156,IncB/O/K/Z,IncFIB,IncFII,IncI1,IncX1	IncF, IncI1	[F29:A-:B10], IncI1:ST166
EH0315a	2020-09-28	Medlab Central	Urine	E. coli	131	4934858	50.75	106	71	4595	168695	SRR26527191	blaCTX.M.15_1, mdf.A._1	Col,IncFII,IncI1	IncF	[F-:A-:B-]
EH0316a	2020-09-28	Medlab Central	Urine	E. coli	131	5115617	50.77	78	133	4789	124475	SRR26527190	blaCTX.M.27_1, mdf.A._1	Col,Col156,Col156,Col156,IncB/O/K/Z,IncFIA,IncFIB,IncFII	IncF	[F1:A2:B20]
EH0317a	2020-09-28	Medlab Central	Urine	E. coli	131	5096673	50.61	84	90	4741	146918	SRR26527189	aac.3..IId_1, aadA5_1, aph.3....Ib_5, aph.6..Id_1, blaCTX.M.27_1, blaTEM.1B_1, dfrA17_1, mdf.A._1, mph.A._2, sul1_5, sul2_2, tet.A._6	IncFIB,IncFII	IncF	[F29:A-:B10]
EH0318a	2020-09-28	Medlab Central	Urine	E. coli	131	5313318	50.71	84	121	5031	170216	SRR26527188	aadA5_1, aph.3....Ib_5, aph.6..Id_1, blaCTX.M.27_1, dfrA17_1, mdf.A._1, mph.A._2, sul1_5, sul2_2, tet.A._6	Col,Col,Col156,IncB/O/K/Z,IncFIA,IncFIB,IncFIB,IncFII,IncFII	IncF	[F4:A1:B63]
EH0319a	2020-09-28	Medlab Central	Urine	E. coli	131	5216457	50.73	73	196	4932	127590	SRR26527187	blaCTX.M.15_1, blaTEM.1B_1, mdf.A._1	Col,Col156,Col156,IncFIB,IncFII	IncF	[F29:A-:B10]
EH0321a	2020-10-14	Medlab Central	Urine	E. coli	131	5234620	50.72	89	251	4944	66173	SRR26527186	aadA2_1, blaCTX.M.27_1, dfrA12_8, mdf.A._1, mph.A._2, sul1_5	Col156,IncFIB,IncFII,IncFII	IncF	[F51:A-:B10]
EH0322a	2020-10-14	Medlab Central	Urine	E. coli	8025	5031077	50.74	71	160	4761	96723	SRR26527185	blaCTX.M.15_1, blaTEM.35_1, mdf.A._1, mph.A._2, tet.B._2	Col156,Col440I,IncFIB,IncFII,IncFII	IncF	[F2:A-:B10]
EH0323a	2020-10-14	Medlab Central	Urine	E. coli	8025	4963592	50.78	100	163	4691	80575	SRR26527184	blaCTX.M.15_1, mdf.A._1, mph.A._2, tet.B._2	Col440I,IncFIA,IncFIB,IncFII	IncF	[F1:A2:B33]
EH0324a	2020-10-14	Medlab Central	Urine	E. coli	636	5075096	50.66	86	171	4774	72163	SRR26527182	ant.3....Ia_1, blaCTX.M.15_1, dfrA1_8, mdf.A._1	Col,Col156,Col440II,ColRNAI,IncB/O/K/Z,IncFII,IncI1	IncF, IncI1	[F35:A-:B-], IncI1:ST315
EH0327a	2020-10-20	Medlab Central	Urine	E. coli	5614	5108693	50.85	75	102	4848	175842	SRR26527181	aadA5_1, aph.3....Ib_2, aph.6..Id_1, blaCTX.M.15_1, dfrA17_1, mdf.A._1, mph.A._2, qnrS1_1, sul1_5, sul2_2, tet.A._6	IncB/O/K/Z,IncX4	IncF	[F-:A-:B-]
EH0328a	2020-10-20	Medlab Central	Urine	E. coli	636	5006640	50.66	81	123	4689	103924	SRR26527340	ant.3....Ia_1, blaCTX.M.15_1, dfrA1_8, mdf.A._1	Col,Col156,Col440II,ColRNAI,IncB/O/K/Z,IncFII	IncF	[F35:A-:B-]
EH0329a	2020-10-20	Medlab Central	Urine	E. coli	131	5237913	50.72	87	163	4935	92187	SRR26527339	aadA5_1, aph.3....Ib_5, aph.6..Id_1, blaCTX.M.27_1, dfrA17_1, mdf.A._1, sul1_5, sul2_2, tet.A._6	Col,IncFIA,IncFIB,IncFII,IncX1	IncF	[F1:A2:B20]
EH0330a	2020-10-20	Medlab Central	CSU	E. coli	1193	5064252	50.61	50	106	4746	168185	SRR26527338	aac.3..IId_1, aadA5_1, blaCTX.M.27_1, blaTEM.1B_1, dfrA17_1, mdf.A._1, mph.A._2, sul1_5	Col,Col156,Col156,IncB/O/K/Z,IncFIA,IncFIB	IncF	[F-:A1:B20]
EH0331a	2020-10-20	Medlab Central	Urine	E. coli	648	5287699	50.46	103	212	4974	66056	SRR26527337	blaCTX.M.15_1, mdf.A._1, sul2_2	Col,Col,Col156,ColpVC,IncY	IncF	[F-:A-:B-]
EH0332a	2020-10-20	Medlab Central	Urine	E. coli	12	5328489	50.6	90	103	5006	237571	SRR26527336	ARR.3_4, aac.3..IIa_1, ant.3....Ia_1, blaCTX.M.15_1, blaDHA.1_1, blaOXA.10_1, blaTEM.1B_1, catA2_1, cmlA1_1, dfrA14_5, floR_2, mdf.A._1, mph.A._2, qnrS1_1, sul1_5, sul2_2	Col,Col,Col156,IncA/C2,IncB/O/K/Z	IncF, IncA/C	[F-:A-:B-], IncA/C:ST3
EH0333a	2020-10-28	Medlab Central	CSU	E. coli	131	5134679	50.58	96	86	4774	191082	SRR26527335	aac.3..IId_1, aadA5_1, aph.3....Ib_5, aph.6..Id_1, blaCTX.M.27_1, blaTEM.1B_1, dfrA17_1, mdf.A._1, mph.A._2, sul1_5, sul2_2, tet.A._6	Col,Col156,IncFIB,IncFII	IncF	[F29:A-:B10]
EH0334a	2020-10-28	Medlab Central	Urine	E. coli	131	4909209	50.82	89	136	4573	79049	SRR26527334	blaCTX.M.15_1, mdf.A._1	Col,IncFII,IncI1	IncF	[F-:A-:B-]
EH0335a_2	2020-10-28	Medlab Central	Urine	E. coli	998	5165717	50.47	40	79	4785	198096	SRR26527333	aac.3..IId_1, blaCTX.M.27_1, blaTEM.1B_1, mdf.A._1	IncFIA,IncFIB,IncFII	IncF	[F1:A2:B45]
EH0337a	2020-10-28	Medlab Central	Urine	E. coli	131	5203759	50.73	88	101	4923	159259	SRR26527331	aac.3..IIa_1, aac.6...Ib.cr_1, blaCTX.M.15_1, blaOXA.1_1, mdf.A._1, tet.A._6	Col,Col	IncF	[F-:A-:B-]
EH0339a	2020-11-02	Medlab Central	Urine	E. coli	73	5231171	50.4	68	123	4857	155539	SRR26527330	aph.3....Ib_5, aph.6..Id_1, blaCTX.M.15_1, blaTEM.1B_1, dfrA14_5, mdf.A._1, qnrB1_1, sul2_2, tet.A._6	None	IncF	[F-:A-:B-]
EH0340a	2020-11-02	Medlab Central	Urine	E. coli	998	5183919	50.47	92	110	4761	162891	SRR26527329	aac.3..IId_1, aadA5_1, aph.3....Ib_5, aph.6..Id_1, blaCTX.M.27_1, blaTEM.1B_1, dfrA17_1, mdf.A._1, mph.A._2, sul1_5, sul2_2, tet.A._6	IncFIA,IncFIB,IncFII	IncF	[F1:A2:B45]
EH0344a	2020-11-02	Medlab Central	Urine	E. coli	131	5254486	50.73	108	121	4960	131179	SRR26527328	aac.3..IIa_1, aac.6...Ib.cr_1, blaCTX.M.15_1, blaOXA.1_1, mdf.A._1	Col,Col156,IncFIA,IncFIB	IncF	[F-:A1:B16]
EH0345a	2020-11-02	Medlab Central	Urine	E. coli	1193	5072796	50.81	94	203	4737	65935	SRR26527327	aac.6...Ib.cr_1, aph.3....Ib_5, aph.6..Id_1, blaCTX.M.15_1, blaOXA.1_1, blaTEM.1B_1, dfrA14_5, mdf.A._1, mph.A._2, qnrB1_1, sul2_3, tet.A._6	Col,Col,Col156,Col156,IncFIA,IncFIB,IncFIB,IncFII,IncQ1	IncF	[K7:A1:B10]
EH0346a	2020-11-09	Medlab Central	Urine	E. coli	131	5072057	50.68	114	99	4746	138707	SRR26527326	blaCTX.M.27_1, mdf.A._1	Col,Col156,IncFIA,IncFIB,IncFII,IncX4	IncF	[F1:A2:B20]
EH0347a	2020-11-09	Medlab Central	Urine	E. coli	131	5018339	50.73	52	79	4688	270636	SRR26527325	blaCTX.M.15_1, blaTEM.1B_1, mdf.A._1	IncFIB,IncFII	IncF	[F29:A-:B10]
EH0348a	2020-11-09	Medlab Central	Urine	E. coli	131	5054039	50.62	88	125	4687	109484	SRR26527324	aac.3..IId_1, aadA5_1, aph.3....Ib_5, aph.6..Id_1, blaCTX.M.27_1, blaTEM.1B_1, dfrA17_1, mdf.A._1, mph.A._2, sul1_5, sul2_2, tet.A._6	Col156,IncFIB,IncFII	IncF	[F29:A-:B10]
EH0350a	2020-11-09	Medlab Central	Urine	E. coli	1193	5068567	50.65	90	105	4738	135129	SRR26527323	aac.3..IId_1, aadA5_1, blaCTX.M.27_1, blaTEM.1B_1, dfrA17_1, mdf.A._1, mph.A._2, sul1_5	Col,Col,Col156,Col156,IncB/O/K/Z,IncFIA,IncFIB	IncF	[F-:A1:B20]
EH0353a	2020-11-09	Medlab Central	Urine	E. coli	131	5044695	50.74	62	101	4688	124481	SRR26527322	aadA5_1, aph.3....Ib_5, aph.6..Id_1, blaCTX.M.27_1, dfrA17_1, mdf.A._1, mph.A._2, sul1_5, sul2_2, tet.A._6	Col,Col,Col156,Col156,IncFIA,IncFIB,IncFII	IncF	[F1:A2:B20]
EH0354a	2020-11-16	Medlab Central	Urine	E. coli	4553	5140382	50.52	89	59	4733	306507	SRR26527320	blaCTX.M.15_1, blaTEM.1C_1, mdf.A._1, tet.A._6	IncFIB,IncFII	IncF	[F67:A-:B24]
EH0356a	2020-11-23	Medlab Central	CSU	E. coli	131	5188591	50.74	100	136	4864	103594	SRR26527319	aadA5_1, aph.3....Ib_5, aph.6..Id_1, blaCTX.M.27_1, dfrA17_1, mdf.A._1, mph.A._2, sul1_5, sul2_2, tet.A._6	Col,Col156,Col156,IncFIA,IncFIB,IncFII,IncY	IncF	[F1:A2:B20]
EH0357a	2020-11-23	Medlab Central	Urine	E. coli	998	5188556	50.45	82	110	4780	153274	SRR26527318	aac.3..IId_1, blaCTX.M.27_1, blaTEM.1B_1, mdf.A._1	IncFIA,IncFIB,IncFII	IncF	[F1:A2:B45]
EH0358a	2020-11-30	Medlab Central	Urine	E. coli	73	5112437	50.45	59	123	4781	144738	SRR26527317	blaCTX.M.15_1, mdf.A._1	Col,Col,IncFIA,IncFIB,IncFII,IncX4	IncF	[F2:A1:B1]
EH0359a	2020-11-30	Medlab Central	Urine	E. coli	131	5291785	50.71	97	151	5029	138698	SRR26527316	aac.3..IIa_1, aac.6...Ib.cr_1, blaCTX.M.15_1, blaOXA.1_1, erm.B._18, mdf.A._1, tet.A._6	Col,Col,Col156,Col156,ColRNAI,IncFIB,IncFII	IncF	[F2:A-:B10]
EH0361a	2020-11-30	Medlab Central	Urine	E. coli	1193	5008958	50.59	84	88	4684	160110	SRR26527315	blaCTX.M.15_1, mdf.A._1, qnrS1_1	Col,Col,IncB/O/K/Z	IncF	[F-:A-:B-]
EH0362a	2020-11-30	Medlab Central	CSU	E. coli	131	5288545	50.73	81	139	5016	110014	SRR26527314	aac.3..IIa_1, aac.6...Ib.cr_1, aadA5_1, blaCTX.M.15_1, blaOXA.1_1, dfrA17_1, mdf.A._1, mph.A._2, sul1_5, tet.A._6	IncFIA,IncFIB,IncFII,IncFII	IncF	[F31:A4:B1]
EH0364a	2020-11-30	Medlab Central	Urine	E. coli	38	5086956	50.58	87	154	4700	95685	SRR26527313	aac.3..IId_1, aadA5_1, blaCTX.M.14_1, blaTEM.1B_1, dfrA17_1, mdf.A._1, mph.A._2, sul1_5	Col	IncF	[F-:A-:B-]
EH0365a	2020-11-30	Medlab Central	CSU	E. coli	131	5247788	50.66	98	103	4954	190971	SRR26527312	aadA5_1, aph.3....Ib_5, aph.6..Id_1, blaCTX.M.27_1, dfrA17_1, mdf.A._1, sul1_5, sul2_2, tet.A._6	Col,IncFIA,IncFIB,IncFII,IncX1	IncF	[F1:A2:B20]
EH0366a	2020-11-30	Medlab Central	Urine	E. coli	1193	5063365	50.6	94	124	4805	89474	SRR26527311	aadA5_1, blaCTX.M.27_1, dfrA17_1, mdf.A._1, mph.A._2, sul1_5	Col,Col,Col156,Col156,IncFIA,IncFIB	IncF	[F-:A1:B10]
EH0367a	2020-11-30	Medlab Central	Urine	E. coli	648	5384361	50.5	90	206	5040	67044	SRR26527309	aac.3..IIa_1, aac.6...Ib.cr_1, blaCTX.M.15_1, blaOXA.1_1, catA1_1, mdf.A._1, tet.A._6, tet.B._2	IncFIA,IncFIB,IncFII	IncF	[F1:A1:B1]
EH0368a	2020-11-30	Medlab Central	Urine	E. coli	404	5240443	50.74	75	231	4922	55564	SRR26527435	aadA1_3, blaCTX.M.3_1, dfrA1_8, mdf.A._1, sul1_5	Col156,IncFIB,IncFII,IncX1	IncF	[F29:A-:B10]
EH0369a	2020-11-30	Medlab Central	Urine	E. coli	131	5012669	50.82	68	126	4671	109308	SRR26527434	aadA5_1, aph.3....Ib_5, aph.6..Id_1, blaCTX.M.27_1, dfrA17_1, mdf.A._1, mph.A._2, sul1_5, sul2_2, tet.A._6	Col,Col,Col,Col156,IncFIA,IncFIB,IncFII	IncF	[F1:A2:B20]
EH0370a	2020-12-07	Medlab Central	Urine	E. coli	1193	5039274	50.66	103	112	4712	120578	SRR26527433	aac.3..IId_1, aadA5_1, blaCTX.M.27_1, blaTEM.1B_1, dfrA17_1, mdf.A._1, mph.A._2, sul1_5	Col,Col,Col156,IncB/O/K/Z,IncFIA,IncFIB	IncF	[F-:A1:B20]
EH0371a	2020-12-07	Medlab Central	Urine	E. coli	131	5112345	50.75	75	107	4788	124477	SRR26527432	aadA5_1, aph.3....Ib_5, aph.6..Id_1, blaCTX.M.27_1, dfrA17_1, mdf.A._1, mph.A._2, sul1_5, sul2_2, tet.A._6	Col,Col156,Col156,IncFIA,IncFIB,IncFII,IncFII	IncF	[F1:A2:B20]
EH0373a	2020-12-07	Medlab Central	Urine	E. coli	131	5100385	50.73	99	151	4783	116284	SRR26527431	aadA5_1, aph.3....Ib_5, aph.6..Id_1, blaCTX.M.27_1, dfrA17_1, mdf.A._1, mph.A._2, sul1_5, sul2_2, tet.A._6	Col,Col156,Col156,IncFIA,IncFIB,IncFII	IncF	[F1:A2:B20]
EH0374a	2020-12-07	Medlab Central	Urine	E. coli	131	5142881	50.56	103	116	4788	130342	SRR26527430	aac.3..IId_1, aadA5_1, aph.3....Ib_5, aph.6..Id_1, blaCTX.M.27_1, blaTEM.1B_1, dfrA17_1, mdf.A._1, mph.A._2, sul1_5, sul2_2, tet.A._6	Col156,ColRNAI,IncFIB,IncFII	IncF	[F29:A-:B10]
EH0375a	2020-12-07	Medlab Central	Urine	E. coli	131	5090385	50.74	100	128	4774	123535	SRR26527429	aph.3....Ib_5, aph.6..Id_1, blaCTX.M.27_1, mdf.A._1, sul2_2, tet.A._6	Col156,IncFIA,IncFIB,IncFII,IncFII,IncX4	IncF	[F4:A2:B20]
EH0376a	2020-12-07	Medlab Central	ASP	E. coli	414	5324512	50.61	97	191	5016	71064	SRR26527428	blaCTX.M.27_1, catA1_1, dfrA5_1, mdf.A._1, sul1_5, tet.A._6	IncFIC	IncF	[F9:A-:B-]
EH0377a	2020-12-14	Medlab Central	Urine	E. coli	131	5089157	50.69	86	147	4747	86256	SRR26527427	aadA5_1, blaCTX.M.15_1, dfrA17_1, erm.B._18, mdf.A._1, mph.A._2, sul1_5	Col156,IncFIB,IncFII	IncF	[F2:A-:B10]
EH0378a	2020-12-14	Medlab Central	Urine	E. coli	131	5367910	50.62	95	126	5091	124345	SRR26527425	blaCTX.M.14_1, dfrA5_1, mdf.A._1, mph.A._2, sul1_5, tet.A._6	Col,IncB/O/K/Z,IncFIB,IncFII,IncFII,IncN,IncX1	IncF, IncN	[F4:A-:B-], IncN:ST5
EH0379a	2020-12-14	Medlab Central	Urine	E. coli	131	5187459	50.69	46	116	4873	124278	SRR26527424	blaCTX.M.27_1, mdf.A._1	Col,IncFIA,IncFIB,IncFII	IncF	[F1:A2:B20]
EH0381a	2020-12-14	Medlab Central	Urine	E. coli	131	5215615	50.84	107	211	4934	60210	SRR26527423	aac.6...Ib.cr_1, aadA5_1, blaCTX.M.15_1, blaOXA.1_1, dfrA17_1, mdf.A._1, mph.A._2, sul1_5, tet.A._6	Col,Col,Col156,Col156,ColRNAI,IncFIB,IncFII	IncF	[F2:A-:B10]
EH0382a	2020-12-14	Medlab Central	Urine	E. coli	131	4994172	50.83	96	75	4682	178382	SRR26527422	aadA5_1, aph.3....Ib_5, aph.6..Id_1, blaCTX.M.27_1, dfrA17_1, mdf.A._1, mph.A._2, sul1_5, sul2_2, tet.A._6	IncFIA,IncFIB,IncFII	IncF	[F1:A2:B20]
EH0383a	2021-01-11	Medlab Central	Urine	E. coli	38	5340908	50.56	103	245	4988	61572	SRR26527421	blaCTX.M.15_1, dfrA7_5, mdf.A._1	Col,Col156,IncFIB,IncFII	IncF	[F51:A-:B10]
EH0384a	2021-01-11	Medlab Central	Urine	E. coli	131	5193338	50.7	85	128	4907	149542	SRR26527420	blaCTX.M.15_1, blaTEM.1B_1, mdf.A._1	Col,IncFII	IncF	[F2:A-:B-]
EH0386a	2021-01-11	Medlab Central	Urine	E. coli	69	5455391	50.67	99	214	5176	49444	SRR26527419	blaCTX.M.14_1, mdf.A._1	Col156,Col156,IncB/O/K/Z,IncFII,IncI1,IncI2,IncX1	IncF	[F29:A-:B-]
EH0387a	2021-01-11	Medlab Central	Urine	E. coli	131	5095616	50.69	108	124	4778	157464	SRR26527418	aac.3..IId_1, aadA5_1, aph.3....Ib_5, aph.6..Id_1, blaCTX.M.15_1, blaTEM.1B_1, dfrA17_1, mdf.A._1, mph.A._2, sul1_5, sul2_2, tet.A._6	Col,Col156,IncFIA,IncFIB,IncFII,IncFII	IncF	[F1:A2:B20]
EH0388a	2021-01-11	Medlab Central	Urine	E. coli	1883	5030856	50.51	104	61	4629	215024	SRR26527417	blaCTX.M.1_1, mdf.A._1, sul2_2, tet.A._6	Col,IncI1	IncF, IncI1	[F-:A-:B-], IncI1:ST3
EH0389a	2021-01-11	Medlab Central	Urine	E. coli	131	5198083	50.74	107	94	4913	190180	SRR26527416	aadA5_1, aph.3....Ib_5, aph.6..Id_1, blaCTX.M.27_1, dfrA17_1, mdf.A._1, mph.A._2, sul1_5, sul2_2, tet.A._6	IncFIB,IncFII,IncFII	IncF	[F2:A-:B10]
EH0391a	2021-01-11	Medlab Central	Urine	E. coli	131	5352315	50.67	92	146	5061	84106	SRR26527414	blaCTX.M.14_1, dfrA5_1, mdf.A._1, mph.A._2, sul1_5, tet.A._6	Col,IncB/O/K/Z,IncFIB,IncFII,IncFII,IncN,IncX1	IncF, IncN	[F4:A-:B-], IncN:ST5
EH0392a	2021-01-11	Medlab Central	Urine	E. coli	1193	4989216	50.64	82	130	4653	109224	SRR26527413	aph.3....Ib_5, aph.6..Id_1, blaCTX.M.15_1, blaTEM.1B_1, dfrA17_1, mdf.A._1, mph.A._2, sul2_3, tet.B._2	Col,Col156,IncFIA,IncFIB,IncQ1	IncF	[F-:A1:B10]
EH0393a	2021-01-11	Medlab Central	CSU	E. coli	131	4802848	50.8	84	137	4457	84514	SRR26527412	blaCTX.M.15_1, mdf.A._1	IncI1	IncF	[F-:A-:B-]
EH0394a	2021-01-11	Medlab Central	Urine	E. coli	141	4996269	50.59	109	140	4624	103881	SRR26527411	blaSHV.12_1, mdf.A._1, qnrS1_1	IncX3	IncF	[F-:A-:B-]
EH0395a	2021-01-11	Medlab Central	Urine	E. coli	131	5215801	50.62	132	84	4867	246144	SRR26527410	aac.3..IId_1, aadA5_1, aph.3....Ib_5, aph.6..Id_1, blaCTX.M.27_1, blaTEM.1B_1, dfrA17_1, mdf.A._1, mph.A._2, sul1_5, sul2_2, tet.A._6	Col156,IncB/O/K/Z,IncFIB,IncFII	IncF	[F29:A-:B10]
EH0396a	2021-01-11	Medlab Central	Urine	E. coli	131	5107923	50.59	91	84	4755	216609	SRR26527409	aac.3..IId_1, aadA5_1, aph.3....Ib_5, aph.6..Id_1, blaCTX.M.27_1, blaTEM.1B_1, dfrA17_1, mdf.A._1, mph.A._2, sul1_5, sul2_2, tet.A._6	IncFIB,IncFII	IncF	[F29:A-:B10]
EH0397a	2021-01-11	Medlab Central	Urine	E. coli	12	5235662	50.55	94	95	4905	197851	SRR26527408	ARR.3_4, aac.3..IIa_1, ant.3....Ia_1, blaCTX.M.15_1, blaOXA.10_1, blaTEM.1B_1, catA2_1, cmlA1_1, dfrA14_5, floR_2, mdf.A._1, mph.A._2, qnrS1_1, sul1_5, sul2_2	Col,ColpVC,IncA/C2	IncF, IncA/C	[F-:A-:B-], IncA/C:ST3
EH0398a	2021-01-12	Medlab Central	Urine	E. coli	1193	4999139	50.58	44	86	4680	158140	SRR26527407	aadA5_1, blaCTX.M.27_1, dfrA17_1, mdf.A._1, mph.A._2, sul1_5	Col,Col156,IncFIA,IncFIB	IncF	[F-:A1:B10]
EH0401a	2021-01-12	Medlab Central	Urine	E. coli	131	5068879	50.68	106	198	4700	80421	SRR26527406	aadA5_1, aph.3....Ib_5, aph.6..Id_1, blaCTX.M.27_1, blaTEM.1B_1, dfrA17_1, mdf.A._1, mph.A._2, sul1_5, sul2_2, tet.A._6	Col,Col156,IncFIB,IncFII	IncF	[F29:A-:B10]
EH0402a	2021-01-12	Medlab Central	BCU	E. coli	648	5363988	50.48	100	162	4996	96099	SRR26527405	aac.3..IIa_1, aac.6...Ib.cr_1, aadA5_1, blaCTX.M.15_1, blaOXA.1_1, catA1_1, dfrA17_1, mdf.A._1, mph.A._2, sul1_5, tet.A._6, tet.B._2	Col,IncFIA,IncFIB,IncFII	IncF	[F1:A1:B1]
EH0404a	2021-01-12	Medlab Central	Urine	E. coli	131	5096471	50.7	75	93	4787	146608	SRR26527243	aph.3....Ib_5, aph.6..Id_1, blaCTX.M.27_1, mdf.A._1, sul2_2, tet.A._6	Col156,IncFIA,IncFIB,IncFII,IncFII,IncX4	IncF	[F4:A2:B20]
EH0406a	2021-01-12	Medlab Central	Urine	E. coli	131	5111937	50.71	72	128	4794	134610	SRR26527242	aadA5_1, aph.3....Ib_5, aph.6..Id_1, blaCTX.M.27_1, dfrA17_1, mdf.A._1, mph.A._2, sul1_5, sul2_2, tet.A._6	Col,Col156,Col156,IncFIA,IncFIB,IncFII	IncF	[F1:A2:B20]
EH0407a	2021-01-12	Medlab Central	Urine	E. coli	38	5259642	50.54	96	197	4908	82774	SRR26527241	aac.3..IId_1, aadA5_1, blaCTX.M.14_1, blaTEM.1B_1, dfrA17_1, mdf.A._1, mph.A._2, sul1_5	Col,IncI1	IncF	[F-:A-:B-]
EH0409a	2021-01-12	Medlab Central	Urine	E. coli	38	5254832	50.55	92	217	4900	57186	SRR26527240	aac.3..IId_1, aadA5_1, blaCTX.M.14_1, blaTEM.1B_1, dfrA17_1, mdf.A._1, mph.A._2, sul1_5	Col,Col,IncI1	IncF	[F-:A-:B-]
EH0410a	2021-01-18	Medlab Central	Urine	E. coli	131	5180456	50.73	86	181	4893	87650	SRR26527239	blaCTX.M.15_1, blaTEM.30_1, mdf.A._1	IncFII	IncF	[F2:A-:B-]
EH0413a	2021-01-18	Medlab Central	Urine	E. coli	38	5156642	50.56	89	106	4805	157260	SRR26527238	aac.3..IId_1, aadA5_1, blaCTX.M.14_1, blaTEM.1B_1, dfrA17_1, mdf.A._1, mph.A._2, sul1_5	None	IncF	[F-:A-:B-]
EH0414a	2021-01-18	Medlab Central	Urine	E. coli	131	5115880	50.59	73	101	4752	137532	SRR26527237	aac.3..IId_1, aadA5_1, aph.3....Ib_5, aph.6..Id_1, blaCTX.M.27_1, blaTEM.1B_1, dfrA17_1, mdf.A._1, mph.A._2, sul1_5, sul2_2, tet.A._6	Col,Col,Col,Col156,IncFIB,IncFII	IncF	[F29:A-:B10]
SB0267h1	2019-09-23	Napier Rd (Site A)	Water	E. coli	1193	4966939	50.61	134	89	4619	196912	SRR26527236	aac.3..IIa_1, aac.6...Ib.cr_1, blaCTX.M.15_1, blaOXA.1_1, mdf.A._1	Col,Col156,Col156,IncFIA,IncFIB	IncF	[F-:A1:B10]
SB0273h2	2019-09-23	Tip Rd (Site F)	Water	E. coli	131	5053825	50.71	235	90	4739	183662	SRR26527235	aac.3..IId_1, blaCTX.M.14_1, blaTEM.1B_1, mdf.A._1	Col,Col156,Col156,IncFIA,IncFIB,IncFII	IncF	[F1:A2:B20]
SB0276h2	2019-09-23	Tip Rd (Site E)	Treated effluent	E. coli	38	5307898	50.53	266	141	4939	104826	SRR26527234	aac.3..IIa_1, aac.6...Ib.cr_1, ant.3....Ia_1, aph.3....Ib_2, aph.6..Id_1, blaCTX.M.15_1, blaOXA.1_1, dfrA1_8, mdf.A._1, sul2_2, tet.A._6	Col,Col,IncFIB,IncFII	IncF	[F1:A-:B33]
SB0283h1	2019-11-17	Centennial Drive (Site C)	Storm Water	E. coli	1722	5113088	50.64	272	131	4744	76301	SRR13999306	blaCTX.M.15_1, blaTEM.1B_1, mdf.A._1, mph.A._2	Col,Col,IncFIA,IncFIB,IncFII,p0111	IncF	[F1:A2:B33]
SB0283h2	2019-11-17	Centennial Drive (Site C)	Storm Water	E. coli	1722	5110158	50.68	276	171	4744	65817	SRR26527232	blaCTX.M.15_1, blaTEM.1B_1, mdf.A._1, mph.A._2	Col,Col,IncFIA,IncFIB,IncFII,p0111	IncF	[F1:A2:B33]
SB0295d	2019-12-16	Tip Rd (Site F)	Water	E. coli	7476	4625117	50.83	78	116	4320	95405	SRR26527231	blaCTX.M.15_1, mdf.A._1, qnrS1_1	IncFIB,IncI1,IncY	IncF	[F-:A-:B-]
SB0298h1	2019-12-16	Tip Rd (Site E)	Treated effluent	E. coli	10	4763513	50.77	105	150	4453	75127	SRR26527230	ARR.3_4, ant.3....Ia_1, blaCTX.M.121_1, blaOXA.10_1, cmlA1_1, dfrA14_5, floR_2, mdf.A._1, qnrS1_1	Col440I,IncFIB,p0111	IncF	[F-:A-:B-]
SB0308e	2020-01-13	Tip Rd (Site F)	Water	E. coli	442	5043706	50.75	121	76	4722	155386	SRR26527229	aac.3..IId_1, aadA5_1, ant.3....Ia_1, blaCTX.M.14_1, dfrA17_1, mdf.A._1, mph.A._2, sul1_5, tet.A._6	Col,IncB/O/K/Z,IncFIB	IncF	[F-:A-:B28]
SB0318e	2020-02-09	Centennial Drive (Site B)	Water	E. coli	1584	4705444	50.89	120	223	4450	43078	SRR26527228	aadA5_1, ant.3....Ia_1, blaCTX.M.15_1, dfrA17_1, dfrA1_8, mdf.A._1, mph.A._2, qnrS1_1, sul1_5	Col,Col,IncB/O/K/Z,IncFII,IncX4	IncF	[F2:A-:B-]
SB0337h1a	2020-03-08	Tip Rd (Site F)	Water	E. coli	131	5029530	50.77	86	103	4702	134824	SRR26527227	aadA5_1, aph.3....Ib_5, aph.6..Id_1, blaCTX.M.27_1, dfrA17_1, mdf.A._1, mph.A._2, sul1_5, sul2_2, tet.A._6	Col,Col156,Col156,IncFIA,IncFIB,IncFII	IncF	[F1:A2:B20]
SB0338d1	2020-03-08	Tip Rd (Site F)	Water	E. coli	156	5038501	50.48	103	93	4702	143444	SRR26527226	aac.3..IId_1, ant.3....Ia_1, aph.3....Ib_5, aph.6..Id_1, blaCTX.M.55_1, blaTEM.1B_1, catA1_1, catB3_2, dfrA14_5, dfrA1_10, fosA3_1, lnu.F._1, mdf.A._1, mph.A._2, qnrS1_1, sul1_5, sul2_6, tet.A._6, tet.B._2	IncFIA,IncFIB,IncFII,IncHI1A,IncHI1B,IncQ1	IncF	[F24:A8:B1]
SB0338h1a	2020-03-08	Tip Rd (Site F)	Water	E. coli	38	4906071	50.64	112	88	4510	123686	SRR26527225	blaCTX.M.15_1, mdf.A._1, qnrS1_1	None	IncF	[F-:A-:B-]
SB0338h1b	2020-03-08	Tip Rd (Site F)	Water	E. coli	131	5032659	50.78	125	121	4704	115848	SRR26527224	aadA5_1, aph.3....Ib_5, aph.6..Id_1, blaCTX.M.27_1, dfrA17_1, mdf.A._1, mph.A._2, sul1_5, sul2_2, tet.A._6	Col,Col156,Col156,IncFIA,IncFIB,IncFII	IncF	[F1:A2:B20]
SB0347c1	2020-07-19	Centennial Drive (Site C)	Storm Water	E. coli	131	5186039	50.6	104	137	4882	126813	SRR26527223	aac.3..IId_1, blaCTX.M.15_1, blaTEM.1B_1, mdf.A._1	Col156,IncFIB,IncFII	IncF	[F2:A-:B10]
SB0347h1a	2020-07-19	Centennial Drive (Site C)	Storm Water	E. coli	131	5187526	50.58	103	100	4894	181521	SRR26527221	aac.3..IId_1, blaCTX.M.15_1, blaTEM.1B_1, mdf.A._1	Col156,IncFIB,IncFII	IncF	[F2:A-:B10]
SB0351c2	2020-07-19	Tip Rd (Site F)	Water	E. coli	1722	5104594	50.65	111	93	4761	146773	SRR26527220	aadA5_1, aph.3....Ib_5, aph.6..Id_1, blaCTX.M.27_1, dfrA17_1, mdf.A._1, mph.A._2, sul1_5, sul2_2, tet.A._6	Col156,IncFIB,IncFII	IncF	[F29:A-:B10]
SB0351d2	2020-07-19	Tip Rd (Site F)	Water	E. coli	1722	5102772	50.65	107	68	4754	188823	SRR26527219	aadA5_1, aph.3....Ib_5, aph.6..Id_1, blaCTX.M.27_1, dfrA17_1, mdf.A._1, mph.A._2, sul1_5, sul2_2, tet.A._6	IncFIB,IncFII	IncF	[F29:A-:B10]
SB0354e2	2020-07-19	Tip Rd (Site E)	Treated effluent	E. coli	540	4622193	50.83	79	117	4361	81790	SRR26527218	blaCTX.M.15_1, dfrA14_5, mdf.A._1, qnrS1_1	IncFIB,IncY	IncF	[F-:A-:B53]
SB0354h4	2020-07-19	Tip Rd (Site E)	Treated effluent	E. coli	354	5052250	50.64	121	84	4694	163573	SRR26527217	blaCTX.M.24_1, blaTEM.1B_1, mdf.A._1, tet.B._2	Col,IncFIA,IncFIB,IncN	IncF	[F-:A1:B32]
SB0364c1	2020-08-17	Tip Rd (Site F)	Water	E. coli	69	5339688	50.56	124	131	5003	112965	SRR26527216	blaCTX.M.27_1, dfrA5_1, mdf.A._1	Col,ColRNAI,IncB/O/K/Z,IncFIB,IncFII,IncFII,IncX1,IncX4	IncF	[F35:A-:B1]
SB0365c2	2020-08-17	Tip Rd (Site F)	Water	E. coli	542	5160656	50.71	78	239	4933	54970	SRR26527215	blaCTX.M.15_1, mdf.A._1, qnrS1_1	IncFIA,IncFIC,IncFII,IncI1,IncX1	IncF	[F-:A-:B-]
SB0365h2b	2020-08-17	Tip Rd (Site F)	Water	E. coli	542	5181786	50.63	115	131	4970	147017	SRR26527214	blaCTX.M.15_1, mdf.A._1, qnrS1_1	IncFIA,IncFIC,IncFII,IncI1,IncX1	IncF	[F-:A-:B-]
SB0377c2	2020-09-14	Tip Rd (Site F)	Water	E. coli	2079	5121352	50.74	117	105	4822	134990	SRR26527213	aac.6...Ib.cr_1, aadA2_1, ant.2....Ia_1, aph.3....Ib_5, aph.6..Id_1, blaCMY.2_1, blaCTX.M.15_1, blaOXA.1_1, cmlA1_1, dfrA14_5, dfrA19_1, floR_2, mdf.A._1, mph.A._2, mph.E._1, msr.E._1, qnrA1_1, sul1_5, sul2_2, tet.A._6, tet.D._1	Col,Col156,IncA/C2,IncFIA,IncFIB,IncFII,IncI1	IncF, IncA/C	[F56:A2:B-]. IncA/C:ST3
SB0380h2a	2020-09-14	Tip Rd (Site E)	Treated effluent	E. coli	131	4997140	50.85	84	120	4654	142847	SRR26527180	aac.3..IIa_1, aadA5_1, blaCTX.M.15_1, dfrA17_1, mdf.A._1, mph.A._2, sul1_5	IncFIA,IncFII	IncF	[F2:A1:B-]
SB0380h2b	2020-09-14	Tip Rd (Site E)	Treated effluent	E. coli	648	5118040	50.58	86	145	4788	107757	SRR26527178	aac.3..IIa_1, aac.6...Ib.cr_1, aadA5_1, aph.3....Ib_5, aph.6..Id_1, blaCTX.M.15_1, blaOXA.1_1, blaTEM.1B_1, dfrA17_1, mdf.A._1, mph.A._2, sul1_5, sul2_2	Col,Col,Col,Col156,ColRNAI,IncFIA,IncFIB,IncFII,IncX4	IncF	[F1:A1:B1]
SB0391f1	2020-10-12	Tip Rd (Site F)	Water	E. coli	998	5197684	50.53	112	72	4874	383630	SRR26527177	blaCTX.M.14_1, mdf.A._1	Col156,IncFIB,IncFII,IncFII	IncF	[F51:A-:B10]
SB0391h1a	2020-10-12	Tip Rd (Site F)	Water	E. coli	998	5188465	50.59	92	134	4849	122353	SRR26527176	blaCTX.M.14_1, mdf.A._1	Col156,IncFIB,IncFII,IncFII	IncF	[F51:A-:B10]
SB0391h2a	2020-10-12	Tip Rd (Site F)	Water	E. coli	131	4834467	50.71	111	70	4474	177082	SRR26527175	blaCTX.M.15_1, mdf.A._1	None	IncF	[F-:A-:B-]
SB0393h1	2020-10-12	Tip Rd (Site E)	Treated effluent	E. coli	7476	4610033	50.78	120	115	4324	92378	SRR26527174	blaCTX.M.15_1, mdf.A._1, qnrS1_1	IncFIB,IncI1,IncI2	IncF	[F-:A-:B-]
SB0393h2b	2020-10-12	Tip Rd (Site E)	Treated effluent	E. coli	131	4858660	50.77	79	113	4497	124735	SRR26527173	blaCTX.M.27_1, mdf.A._1, tet.A._6	IncFIA,IncFIB,IncFII,IncFII,IncN	IncF	[F1:A2:B20]
SB0404c2	2020-11-04	Tip Rd (Site F)	Water	E. coli	219	5236102	50.73	122	87	4892	187092	SRR26527172	aadA5_1, aph.3....Ib_2, aph.6..Id_1, blaCTX.M.15_1, dfrA17_1, mdf.A._1, qnrS1_1, sul1_5, sul2_2, tet.A._6	IncB/O/K/Z	IncF	[F-:A-:B-]
SB0404h1a	2020-11-04	Tip Rd (Site F)	Water	E. coli	1722	4802813	50.57	105	94	4400	149407	SRR26527171	aph.3....Ib_5, aph.6..Id_1, blaCTX.M.15_1, dfrA14_5, mdf.A._1, qnrS1_1, sul2_2	None	IncF	[F-:A-:B-]
SB0404h2a	2020-11-04	Tip Rd (Site F)	Water	E. coli	219	5232287	50.74	161	104	4894	135916	SRR26527170	aadA5_1, aph.3....Ib_2, aph.6..Id_1, blaCTX.M.15_1, dfrA17_1, mdf.A._1, qnrS1_1, sul1_5, sul2_2, tet.A._6	IncB/O/K/Z	IncF	[F-:A-:B-]
SB0405d2	2020-11-04	Tip Rd (Site F)	Water	E. coli	1722	4787834	50.53	87	62	4376	260796	SRR26527169	blaCTX.M.15_1, dfrA14_5, mdf.A._1, qnrS1_1	Col	IncF	[F-:A-:B-]
SB0405h1a	2020-11-04	Tip Rd (Site F)	Water	E. coli	131	5115122	50.67	85	183	4734	86002	SRR26527167	aac.3..IId_1, aadA5_1, aph.3....Ib_5, aph.6..Id_1, blaCTX.M.27_1, blaTEM.1B_1, dfrA17_1, mdf.A._1, mph.A._2, sul1_5, sul2_2, tet.A._6	Col156,IncFIB,IncFII	IncF	[F29:A-:B10]
SB0405h1b	2020-11-04	Tip Rd (Site F)	Water	E. coli	1193	5110336	50.57	92	112	4789	130213	SRR26527166	blaCTX.M.15_1, mdf.A._1	Col,Col156,Col156,ColRNAI,IncFIA,IncFIB,IncI1	IncF	[F-:A1:B10]
SB0405h2b	2020-11-04	Tip Rd (Site F)	Water	E. coli	1324	4823376	50.87	88	195	4527	51397	SRR26527165	blaCTX.M.15_1, mdf.A._1, qnrS1_1	Col440I,IncI1	IncF	[F-:A-:B-]
SB0406h1	2020-11-04	Tip Rd (Site E)	Treated effluent	E. coli	7476	5074919	50.82	93	127	4223	38109	SRR26527164	blaCTX.M.15_1, mdf.A._1, qnrS1_1	Col,Col440I,IncFIB,IncI1	IncF	[F-:A-:B-]
SB0406h1a	2020-11-04	Tip Rd (Site E)	Treated effluent	E. coli	131	4537231	50.99	88	236	4742	106499	SRR26527514	blaCMY.138_1, blaCTX.M.15_1, mdf.A._1	Col,Col,IncB/O/K/Z,IncFIA,IncFIB,IncFII	IncF	[F1:A1:B16]
SB0406h3	2020-11-04	Tip Rd (Site E)	Treated effluent	E. coli	131	5015977	50.8	96	178	4701	74372	SRR26527513	blaCTX.M.27_1, mdf.A._1	Col,Col156,Col156,IncFIA,IncFIB,IncFII	IncF	[F1:A2:B20]
SB0412e1	2020-12-02	Centennial Drive (Site C)	Storm Water	E. coli	10	5011394	51.03	80	436	4766	25855	SRR26527512	aph.3....Ib_5, aph.6..Id_1, blaCTX.M.14_1, cmlA1_2, erm.B._18, mdf.A._1, sul2_2, tet.A._6	Col,Col156,IncB/O/K/Z,IncB/O/K/Z,IncFIA,IncFIB,IncFII	IncF	[F36:A4:B1]
SB0421h1a	2020-12-02	Tip Rd (Site E)	Treated effluent	E. coli	635	5238835	50.71	95	233	5001	52343	SRR26527511	aac.6...Ib.cr_1, blaCTX.M.15_1, blaOXA.1_1, mdf.A._1	Col440I,IncFIA,IncFIB,IncFII,IncN,IncN3,IncY	IncF	[F36:A4:B1]
SB0432h1a	2021-01-14	Tip Rd (Site F)	Water	E. coli	69	5183644	50.84	102	179	4859	59360	SRR26527510	blaCTX.M.15_1, mdf.A._1, qnrS1_1, sul2_3, tet.B._2	Col,Col156,IncFIB,IncFII,IncI1	IncF, IncI1	[F29:A-:B10], IncI1:ST166
SB0433f2	2021-01-14	Tip Rd (Site F)	Sediment	E. coli	10	5020258	50.87	85	126	4746	89830	SRR26527509	blaCTX.M.14_1, dfrA14_5, fosA3_1, mdf.A._1, qnrS1_1, tet.A._6	Col,Col440I,Col440II,FII,IncFIB,IncFIB	IncF	[F-:A-:B-]
SB0433h1a	2021-01-14	Tip Rd (Site F)	Sediment	E. coli	648	5287913	50.4	140	142	4987	92330	SRR26527507	blaCTX.M.15_1, mdf.A._1, sul2_2	Col,Col,Col156,ColpVC,IncY	IncF	[F-:A-:B-]

## Sheet: Table S5 ST131
Isolate.ID	fimH	Clade2
EH0008a	FimH2179	A
EH0012a	FimH30	C2
EH0014a	FimH30	C1
EH0023a	FimH30	C1
EH0026a	FimH30	C1
EH0030a	FimH2179	A
EH0033a	FimH30	C1
EH0035a	FimH30	C1
EH0036a	FimH30	C2
EH0038a	FimH41	A
EH0040a	FimH41	A
EH0043a	FimH30	C1
EH0044a	FimH30	C1
EH0045a	FimH30	C1
EH0046a	FimH30	C1
EH0049a	FimH30	C2
EH0050a	FimH30	C1
EH0053a	FimH30	C2
EH0054a	FimH89	A
EH0055a	FimH30	C1
EH0057a	FimH41	A
EH0059a	FimH30	C1
EH0060a	FimH30	C1
EH0073a	FimH30	C1
EH0078a	FimH30	C2
EH0083a	FimH30	C2
EH0084a	FimH30	C2
EH0085a	FimH41	A
EH0086a	FimH30	C1
EH0090a	FimH41	A
EH0092a	FimH30	C2
EH0094a	FimH30	C1
EH0095a	FimH30	C1
EH0096a	FimH30	C2
EH0098a	FimH30	C1
EH0104a	FimH30	C1
EH0108a	FimH2179	A
EH0112a	FimH30	C1
EH0116a	FimH30	C1
EH0121a	FimH41	A
EH0123a	FimH30	C1
EH0126a	FimH41	A
EH0127a	FimH30	C2
EH0128a	FimH41	A
EH0130a	FimH2179	A
EH0134a	FimH30	C1
EH0136a	FimH30	C2
EH0138a	FimH30	C2
EH0139a	FimH30	C2
EH0141a	FimH41	A
EH0144a	FimH41	A
EH0145a	FimH30	C2
EH0146a	FimH30	C1
EH0147a	FimH30	C1
EH0151a	FimH30	C2
EH0163a	FimH30	C2
EH0165a	FimH41	A
EH0168a	FimH30	C1
EH0172a	FimH30	C2
EH0174a	FimH30	C1
EH0175a	FimH41	A
EH0176a	FimH30	C2
EH0177a	FimH30	C1
EH0178a	FimH30	C2
EH0179a	FimH41	A
EH0184a	FimH30	C2
EH0188a	FimH30	C1
EH0189a	FimH30	C1
EH0190a	FimH30	C1
EH0191a	FimH30	C1
EH0206a	FimH30	C1
EH0212a	FimH30	C1
EH0213a	FimH30	C1
EH0220a	FimH30	C1
EH0230a	FimH30	C2
EH0231a	FimH30	C1
EH0232a	FimH30	C1
EH0235a	FimH41	A
EH0237a	FimH30	C1
EH0240a	FimH41	A
EH0243a	FimH30	C1
EH0248a	FimH30	C1
EH0251a	FimH30	C1
EH0255a	FimH30	C2
EH0257a	FimH41	A
EH0258a	FimH41	A
EH0259a	FimH41	A
EH0260a	FimH30	C2
EH0261a	FimH30	C1
EH0262a	FimH30	C1
EH0263a	FimH41	A
EH0265a	FimH30	C2
EH0267a	FimH30	C1
EH0268a	FimH41	A
EH0269a	FimH41	A
EH0270a	FimH1427	A
EH0279a	FimH41	A
EH0282a	FimH30	C2
EH0288a	FimH30	C1
EH0290a	FimH30	C1
EH0295a	FimH41	A
EH0299a	FimH30	C1
EH0301a	FimH1936	C2
EH0304a	FimH1936	C2
EH0310a	FimH41	A
EH0313a	FimH41	A
EH0315a	FimH41	A
EH0316a	FimH30	C1
EH0317a	FimH41	A
EH0318a	FimH54	B
EH0319a	FimH30	C1
EH0321a	FimH41	A
EH0329a	FimH30	C1
EH0333a	FimH41	A
EH0334a	FimH41	A
EH0337a	FimH30	C2
EH0344a	FimH30	C2
EH0346a	FimH30	C1
EH0347a	FimH41	A
EH0348a	FimH41	A
EH0353a	FimH30	C1
EH0356a	FimH30	C1
EH0359a	FimH30	C2
EH0362a	FimH30	C2
EH0365a	FimH30	C1
EH0369a	FimH30	C1
EH0371a	FimH30	C1
EH0373a	FimH30	C1
EH0374a	FimH41	A
EH0375a	FimH30	C1
EH0377a	FimH41	A
EH0378a	FimH22	B
EH0379a	FimH30	C1
EH0381a	FimH1936	C2
EH0382a	FimH30	C1
EH0384a	FimH30	C2
EH0387a	FimH41	A
EH0389a	FimH30	B
EH0391a	FimH22	B
EH0393a	FimH41	A
EH0395a	FimH41	A
EH0396a	FimH2179	A
EH0401a	FimH2179	A
EH0404a	FimH30	C1
EH0406a	FimH30	C1
EH0410a	FimH30	C2
EH0414a	FimH2179	A
SB0273h2	FimH30	C1
SB0337h1a	FimH30	C1
SB0338h1b	FimH30	C1
SB0347c1	FimH30	C2
SB0347h1a	FimH30	C2
SB0380h2a	FimH41	A
SB0391h2a	FimH41	A
SB0393h2b	FimH41	A
SB0405h1a	FimH2179	A
SB0406h1a	FimH41	A
SB0406h3	FimH30	C1

## Sheet: Table S6 virulence genes
	Sequence Type	afaA	afaB-I	afaC-I	afaD	afaE-I	afaE-V	aslA	astA	chuA	chuS	chuT	chuU	chuV	chuW	chuX	chuY	cnf1	fimA	fimB	fimC	fimD	fimE	fimF	fimG	fimH	fimI	fyuA	hlyA	hlyB	hlyC	hlyD	iucA	iucB	iucC	iucD	iutA	kpsD	kpsM	ompA	papA	papB	papC	papD	papE	papF	papG	papH	papI
EH0008a	131	0	0	0	0	0	0	1	0	1	1	1	1	1	1	1	1	1	1	1	1	1	1	1	1	1	1	1	1	1	1	1	0	0	0	0	0	1	1	1	0	1	1	1	0	1	1	1	1
EH0012a	131	0	0	0	0	0	0	1	0	1	1	1	1	1	1	1	1	?	1	0	1	1	1	1	1	1	1	1	1	1	1	1	1	1	1	0	0	1	1	1	0	1	1	1	0	1	1	1	1
EH0014a	131	0	0	0	0	0	0	1	0	1	1	1	1	1	1	1	1	0	1	0	1	1	1	1	1	1	1	1	0	0	0	0	1	1	1	1	1	1	1	1	0	1	1	1	1	1	1	1	1
EH0023a	131	0	0	0	0	0	0	1	0	1	1	1	1	1	1	1	1	0	1	0	1	1	1	1	1	1	1	1	0	0	0	0	1	1	1	1	1	1	0	1	0	1	0	0	0	0	0	0	1
EH0026a	131	0	0	0	0	0	0	1	0	1	1	1	1	1	1	1	1	0	1	0	1	1	1	1	1	1	1	1	0	0	0	0	1	1	1	1	1	1	0	1	0	1	0	0	0	0	0	0	1
EH0030a	131	0	0	0	0	0	0	1	0	1	1	1	1	1	1	1	1	1	1	1	1	1	1	1	1	1	1	1	1	1	1	1	0	0	0	0	0	1	1	1	0	1	1	1	0	1	1	1	1
EH0033a	131	0	0	0	0	0	0	1	0	1	1	1	1	1	1	1	1	0	1	0	1	1	1	1	1	1	1	1	0	0	0	0	1	1	1	1	1	1	1	1	0	1	0	0	0	0	0	0	1
EH0035a	131	0	0	0	0	0	0	1	0	1	1	1	1	1	1	1	1	0	1	0	1	1	1	1	1	1	1	1	0	0	0	0	1	1	1	1	1	1	1	1	0	1	0	0	0	0	0	0	1
EH0036a	131	0	0	0	0	0	0	1	1	1	1	1	1	1	1	1	1	1	1	0	1	1	1	1	1	1	1	1	1	1	1	1	1	1	1	1	1	1	1	1	0	1	1	1	0	1	1	1	1
EH0038a	131	1	1	1	1	1	0	1	0	1	1	1	1	1	1	1	1	0	1	1	1	1	1	1	1	1	1	1	0	0	0	0	1	1	1	1	1	1	1	1	0	1	0	0	0	0	0	0	1
EH0040a	131	1	1	1	1	0	0	1	0	1	1	1	1	1	1	1	1	0	1	1	1	1	1	1	1	1	1	1	0	0	0	0	1	1	1	1	1	1	1	1	0	1	0	0	0	0	0	0	1
EH0043a	131	0	0	0	0	0	0	1	0	1	1	1	1	1	1	1	1	0	1	0	1	1	1	1	1	1	1	1	0	0	0	0	1	1	1	1	1	1	1	1	0	1	0	0	0	0	0	0	1
EH0044a	131	0	0	0	0	0	0	1	1	1	1	1	1	1	1	1	1	0	1	0	1	1	1	1	1	1	1	1	0	0	0	0	1	1	1	1	1	1	1	1	0	0	1	1	0	1	1	1	1
EH0045a	131	0	0	0	0	0	0	1	0	1	1	1	1	1	1	1	1	0	1	0	1	1	1	1	1	1	1	1	0	0	0	0	0	0	0	0	0	1	1	1	0	0	0	0	0	0	0	0	0
EH0046a	131	0	0	0	0	0	0	1	0	1	1	1	1	1	1	1	1	0	1	0	1	1	1	1	1	1	1	1	0	0	0	0	1	1	1	1	1	1	1	1	0	1	0	0	0	0	0	0	1
EH0049a	131	0	0	0	0	0	0	1	0	1	1	1	1	1	1	1	1	0	1	0	1	1	1	1	1	1	1	1	0	?	0	1	1	1	1	1	1	1	1	1	0	0	1	1	0	1	1	1	1
EH0050a	131	0	0	0	0	0	0	1	1	1	1	1	1	1	1	1	1	0	1	0	1	1	1	1	1	1	1	1	0	0	0	0	1	1	1	1	1	1	1	1	0	0	1	1	0	1	1	1	1
EH0053a	131	0	0	0	0	0	0	1	0	1	1	1	1	1	1	1	1	0	1	0	1	1	1	1	1	1	1	1	0	0	0	0	1	1	1	1	1	1	1	1	0	1	1	1	0	1	1	1	1
EH0054a	131	0	1	1	1	0	0	1	1	1	1	1	1	1	1	1	1	0	1	1	1	1	1	1	1	1	1	1	0	0	0	0	1	1	1	1	1	1	1	1	0	1	0	0	0	0	0	0	1
EH0055a	131	0	0	0	0	0	0	1	1	1	1	1	1	1	1	1	1	0	1	0	1	1	1	1	1	1	1	1	0	0	0	0	1	1	1	1	1	1	1	1	0	1	1	1	0	1	1	1	1
EH0057a	131	0	0	0	0	0	0	1	0	1	1	1	1	1	1	1	1	1	1	1	1	1	1	1	1	1	1	1	1	1	0	1	1	1	1	1	1	1	1	1	0	0	1	1	0	1	1	1	1
EH0059a	131	0	0	0	0	0	0	1	0	1	1	1	1	1	1	1	1	0	1	0	1	1	1	1	1	1	1	1	0	0	0	0	0	0	0	0	0	0	0	1	0	0	0	0	0	0	0	0	0
EH0060a	131	0	0	0	0	0	0	1	0	1	1	1	1	1	1	1	1	0	1	0	1	1	1	1	1	1	1	1	0	0	0	0	1	1	1	1	1	1	1	1	0	1	0	0	0	0	0	0	1
EH0073a	131	0	1	1	1	0	0	1	1	1	1	1	1	1	1	1	1	0	1	0	1	1	1	1	1	1	1	1	0	0	0	0	1	1	1	1	1	1	1	1	0	1	0	0	0	0	0	0	1
EH0078a	131	0	0	0	0	0	0	1	0	1	1	1	1	1	1	1	1	?	1	0	1	1	1	1	1	1	1	1	1	1	1	1	1	1	1	0	0	1	1	1	0	0	1	1	0	1	1	1	1
EH0083a	131	0	0	0	0	0	0	1	0	1	1	1	1	1	1	1	1	1	1	0	1	1	1	1	1	1	1	1	1	1	?	1	1	1	1	0	0	0	0	1	0	1	1	1	0	1	1	?	1
EH0084a	131	0	0	0	0	0	0	1	0	1	1	1	1	1	1	1	1	0	1	0	1	1	1	1	1	1	1	1	0	0	0	0	1	1	1	1	1	1	1	1	0	1	0	0	0	0	0	0	1
EH0085a	131	0	0	0	0	0	0	1	0	1	1	1	1	1	1	1	1	0	1	1	1	1	1	1	1	1	1	1	0	0	0	0	1	1	1	1	1	1	1	1	0	0	1	1	?	1	1	1	1
EH0086a	131	0	0	0	0	0	0	1	0	1	1	1	1	1	1	1	1	0	1	0	1	1	1	1	1	1	1	1	0	0	0	0	1	1	1	1	1	1	1	1	0	1	1	1	1	1	1	1	1
EH0090a	131	0	0	0	0	0	0	1	0	1	1	1	1	1	1	1	1	0	1	1	1	1	1	1	1	1	1	1	1	1	0	1	1	1	1	1	1	1	1	1	0	1	1	1	0	1	1	1	1
EH0092a	131	0	0	0	0	0	0	1	0	1	1	1	1	1	1	1	1	1	1	0	1	1	1	1	1	1	1	1	1	1	1	1	1	1	1	0	0	1	1	1	0	0	1	1	0	1	1	1	1
EH0094a	131	0	0	0	0	0	0	1	0	1	1	1	1	1	1	1	1	0	1	0	1	1	1	1	1	1	1	1	0	0	0	0	1	1	1	1	1	1	1	1	0	1	0	0	0	0	0	0	1
EH0095a	131	0	0	0	0	0	0	1	0	1	1	1	1	1	1	1	1	0	1	0	1	1	1	1	1	1	1	1	0	0	0	0	1	1	1	1	1	1	1	1	0	1	0	0	0	0	0	0	1
EH0096a	131	1	1	1	1	0	0	1	0	1	1	1	1	1	1	1	1	0	1	0	1	1	1	1	1	1	1	1	0	0	0	0	1	1	1	1	1	1	1	1	0	1	0	0	0	0	0	0	1
EH0098a	131	0	0	0	0	0	0	1	0	1	1	1	1	1	1	1	1	0	1	0	1	1	1	1	1	1	1	1	0	0	0	0	1	1	1	1	1	1	1	1	0	1	0	0	0	0	0	0	1
EH0104a	131	0	0	0	0	0	0	1	0	1	1	1	1	1	1	1	1	0	1	0	1	1	1	1	1	1	1	1	0	0	0	0	1	1	1	1	1	1	1	1	0	1	0	0	0	0	0	0	1
EH0108a	131	0	0	0	0	0	0	1	0	1	1	1	1	1	1	1	1	1	1	1	1	1	1	1	1	1	1	1	1	1	1	1	1	1	1	1	1	1	1	1	0	1	1	1	0	1	1	1	1
EH0112a	131	1	1	1	0	0	1	1	0	1	1	1	1	1	1	1	1	0	1	0	1	1	1	1	1	1	1	1	0	0	0	0	1	1	1	1	1	1	1	1	0	1	0	0	0	0	0	0	1
EH0116a	131	0	0	0	0	0	0	1	0	1	1	1	1	1	1	1	1	0	1	0	1	1	1	1	1	1	1	1	0	0	0	0	1	1	1	1	1	1	1	1	0	1	0	0	0	0	0	0	1
EH0121a	131	0	0	0	0	0	0	1	0	1	1	1	1	1	1	1	1	1	1	1	1	1	1	1	1	1	1	1	1	0	0	1	0	0	0	0	0	1	1	1	0	1	1	1	0	1	1	1	1
EH0123a	131	1	1	1	1	0	0	1	0	1	1	1	1	1	1	1	1	1	1	0	1	1	1	1	1	1	1	1	1	1	1	1	1	1	1	1	1	1	1	1	0	1	1	1	0	1	1	1	1
EH0126a	131	0	0	0	0	0	0	1	0	1	1	1	1	1	1	1	1	1	1	1	1	1	1	1	1	1	1	1	1	1	1	1	1	1	1	1	1	1	1	1	0	1	1	1	0	1	1	1	1
EH0127a	131	1	1	1	1	0	0	1	0	1	1	1	1	1	1	1	1	0	1	0	1	1	1	1	1	1	1	1	0	0	0	0	1	1	1	1	1	1	1	1	0	1	0	0	0	0	0	0	1
EH0128a	131	0	0	0	0	0	0	1	0	1	1	1	1	1	1	1	1	1	1	1	1	1	1	1	1	1	1	1	1	1	1	1	1	1	1	1	1	1	1	1	0	1	1	1	0	1	1	1	1
EH0130a	131	0	0	0	0	0	0	1	0	1	1	1	1	1	1	1	1	1	1	1	1	1	1	1	1	1	1	1	1	1	1	1	1	1	1	1	1	1	1	1	0	0	1	1	0	1	1	1	1
EH0134a	131	0	0	0	0	0	0	1	0	1	1	1	1	1	1	1	1	0	1	0	1	1	1	1	1	1	1	1	0	0	0	0	1	1	1	1	1	1	1	1	0	1	0	0	0	0	0	0	1
EH0136a	131	0	0	0	0	0	0	1	0	1	1	1	1	1	1	1	1	1	1	0	1	1	1	1	1	1	1	1	1	1	1	1	1	1	1	1	1	1	1	1	0	1	1	1	0	1	1	1	1
EH0138a	131	0	1	1	0	0	0	1	1	1	1	1	1	1	1	1	1	0	1	0	1	1	1	1	1	1	1	1	0	0	0	0	1	1	1	1	1	1	1	1	0	0	1	1	0	1	1	1	1
EH0139a	131	0	1	1	0	0	0	1	1	1	1	1	1	1	1	1	1	0	1	0	1	1	1	1	1	1	1	1	0	0	0	0	1	1	1	1	1	1	1	1	0	1	1	1	0	1	1	1	1
EH0141a	131	1	1	1	1	0	0	1	0	1	1	1	1	1	1	1	1	0	1	1	1	1	1	1	1	1	1	1	0	0	0	0	1	1	1	1	1	1	1	1	0	1	0	0	0	0	0	0	1
EH0144a	131	0	0	0	0	0	0	1	0	1	1	1	1	1	1	1	1	1	1	1	1	1	1	1	1	1	1	1	1	1	1	1	1	1	1	1	1	1	1	1	0	1	1	1	0	1	1	1	1
EH0145a	131	0	0	0	0	0	0	1	0	1	1	1	1	1	1	1	1	0	1	0	1	1	1	1	1	1	1	1	0	0	0	0	1	1	1	1	1	1	1	1	0	1	0	0	0	0	0	0	1
EH0146a	131	0	0	0	0	0	0	1	0	1	1	1	1	1	1	1	1	0	1	0	1	1	1	1	1	1	1	1	0	0	0	0	1	1	1	1	1	1	1	1	0	1	0	0	0	0	0	0	1
EH0147a	131	1	1	1	1	0	0	1	0	1	1	1	1	1	1	1	1	1	1	0	1	1	1	1	1	1	1	1	1	1	1	1	1	1	1	1	1	1	0	1	0	1	1	1	0	1	1	1	1
EH0151a	131	0	0	0	0	0	0	1	0	1	1	1	1	1	1	1	1	1	1	0	1	1	1	1	1	1	1	1	1	1	1	1	1	1	1	0	0	1	1	1	0	1	1	1	0	1	1	1	1
EH0163a	131	0	0	0	0	0	0	1	1	1	1	1	1	1	1	1	1	1	1	0	1	1	1	1	1	1	1	1	1	1	1	?	1	1	1	1	1	1	1	1	0	0	1	1	0	1	1	1	1
EH0165a	131	0	0	0	0	0	0	1	0	1	1	1	1	1	1	1	1	1	1	1	1	1	1	1	1	1	1	1	1	1	1	1	0	0	0	0	0	1	1	1	0	?	1	1	0	1	1	1	1
EH0168a	131	0	0	0	0	0	0	1	1	1	1	1	1	1	1	1	1	0	1	0	1	1	1	1	1	1	1	1	0	0	0	0	1	1	1	1	1	1	1	1	0	1	1	1	0	1	1	1	1
EH0172a	131	0	0	0	0	0	0	1	0	1	1	1	1	1	1	1	1	0	1	0	1	1	1	1	1	1	1	1	0	0	0	0	1	1	1	1	1	1	1	1	0	0	1	1	0	1	1	1	0
EH0174a	131	0	0	0	0	0	0	1	0	1	1	1	1	1	1	1	1	0	1	0	1	1	1	1	1	1	1	1	0	0	0	0	1	1	1	1	1	1	1	1	0	1	0	0	0	0	0	0	1
EH0175a	131	0	0	0	0	0	0	1	0	1	1	1	1	1	1	1	1	1	1	1	1	1	1	1	1	1	1	1	1	1	1	1	1	1	1	1	1	1	1	1	0	0	1	1	0	1	1	1	1
EH0176a	131	0	1	1	0	0	0	1	1	1	1	1	1	1	1	1	1	0	1	0	1	1	1	1	1	1	1	1	0	0	0	0	1	1	1	1	1	1	1	1	0	0	1	1	0	1	1	1	1
EH0177a	131	0	0	0	0	0	0	1	0	1	1	1	1	1	1	1	1	0	1	0	1	1	1	1	1	1	1	1	0	0	0	0	1	1	1	1	1	0	0	1	0	1	0	0	0	0	0	0	1
EH0178a	131	0	0	0	0	0	0	1	0	1	1	1	1	1	1	1	1	0	1	0	1	1	1	1	1	1	1	1	0	0	0	0	1	1	1	1	1	1	1	1	0	1	0	0	0	0	0	0	1
EH0179a	131	0	0	0	0	0	0	1	0	1	1	1	1	1	1	1	1	?	1	1	1	1	1	1	1	1	1	1	1	1	?	1	1	1	1	1	1	1	1	1	0	0	1	1	0	1	1	1	1
EH0184a	131	0	0	0	0	0	0	1	0	1	1	1	1	1	1	1	1	1	1	0	1	1	1	1	1	1	1	1	1	1	1	1	1	1	1	0	0	1	1	1	0	1	1	1	0	1	1	1	1
EH0188a	131	0	0	0	0	0	0	1	0	1	1	1	1	1	1	1	1	0	1	0	1	1	1	1	1	1	1	1	0	0	0	0	1	1	1	1	1	1	1	1	0	1	0	0	0	0	0	0	1
EH0189a	131	0	0	0	0	0	0	1	0	1	1	1	1	1	1	1	1	0	1	0	1	1	1	1	1	1	1	1	0	0	0	0	1	1	1	1	1	1	1	1	0	1	0	0	0	0	0	0	1
EH0190a	131	0	0	0	0	0	0	1	0	1	1	1	1	1	1	1	1	0	1	0	1	1	1	1	1	1	1	1	0	0	0	0	1	1	1	1	1	1	1	1	0	1	0	0	0	0	0	0	1
EH0191a	131	0	0	0	0	0	0	1	0	1	1	1	1	1	1	1	1	0	1	0	1	1	1	1	1	1	1	1	0	0	0	0	1	1	1	1	1	1	1	1	0	1	0	0	0	0	0	0	1
EH0206a	131	0	0	0	0	0	0	1	0	1	1	1	1	1	1	1	1	0	1	0	1	1	1	1	1	1	1	1	0	0	0	0	1	1	1	1	1	1	1	1	0	1	0	0	0	0	0	0	1
EH0212a	131	0	0	0	0	0	0	1	0	1	1	1	1	1	1	1	1	0	1	0	1	1	1	1	1	1	1	1	0	0	0	0	1	1	1	1	1	1	1	1	0	1	0	0	0	0	0	0	1
EH0213a	131	0	0	0	0	0	0	1	0	1	1	1	1	1	1	1	1	0	1	0	1	1	1	1	1	1	1	1	0	0	0	0	1	1	1	1	1	1	1	1	0	1	0	0	0	0	0	0	1
EH0220a	131	0	0	0	0	0	0	1	0	1	1	1	1	1	1	1	1	0	1	0	1	1	1	1	1	1	1	1	0	0	0	0	1	1	1	1	1	1	1	1	0	1	0	0	0	0	0	0	1
EH0230a	131	0	0	0	0	0	0	1	0	1	1	1	1	1	1	1	1	0	1	0	1	1	1	1	1	1	1	1	0	0	0	0	1	1	1	1	1	1	1	1	0	0	1	1	0	1	1	1	1
EH0231a	131	0	0	0	0	0	0	1	0	1	1	1	1	1	1	1	1	0	1	0	1	1	1	1	1	1	1	1	0	0	0	0	1	1	1	1	1	1	1	1	0	1	0	0	0	0	0	0	1
EH0232a	131	0	0	0	0	0	0	1	0	1	1	1	1	1	1	1	1	0	1	0	1	1	1	1	1	1	1	1	0	0	0	0	1	1	1	1	1	1	1	1	0	1	0	0	0	0	0	0	1
EH0235a	131	0	0	0	0	0	0	1	0	1	1	1	1	1	1	1	1	0	1	1	1	1	1	1	1	1	1	1	0	0	0	0	1	1	1	1	1	1	1	1	0	1	0	0	0	0	0	0	1
EH0237a	131	0	0	0	0	0	0	1	0	1	1	1	1	1	1	1	1	0	1	0	1	1	1	1	1	1	1	1	0	0	0	0	1	1	1	1	1	1	1	1	0	0	1	1	1	1	1	1	1
EH0240a	131	0	0	0	0	0	0	1	0	1	1	1	1	1	1	1	1	0	1	1	1	1	1	1	1	1	1	1	0	0	0	0	1	1	1	1	1	1	1	1	0	1	0	0	0	0	0	0	1
EH0243a	131	0	0	0	0	0	0	1	0	1	1	1	1	1	1	1	1	0	1	0	1	1	1	1	1	1	1	1	0	0	0	0	0	0	0	0	0	1	1	1	0	0	0	0	0	0	0	0	0
EH0248a	131	0	0	0	0	0	0	1	0	1	1	1	1	1	1	1	1	0	1	0	1	1	1	1	1	1	1	1	0	0	0	0	1	1	1	1	1	1	1	1	0	1	0	0	0	0	0	0	1
EH0251a	131	0	0	0	0	0	0	1	0	1	1	1	1	1	1	1	1	0	1	0	1	1	1	1	1	1	1	1	0	0	0	0	1	1	1	1	1	1	1	1	0	1	0	0	0	0	0	0	1
EH0255a	131	0	0	0	0	0	0	1	0	1	1	1	1	1	1	1	1	0	1	0	1	1	1	1	1	1	1	1	0	0	0	0	1	1	1	1	1	1	1	1	0	1	1	1	0	1	1	1	1
EH0257a	131	0	0	0	0	0	0	1	0	1	1	1	1	1	1	1	1	0	1	1	1	1	1	1	1	1	1	1	1	1	1	1	1	1	1	1	1	1	1	1	0	1	1	1	0	1	1	1	1
EH0258a	131	0	0	0	0	0	0	1	0	1	1	1	1	1	1	1	1	1	1	1	1	1	1	1	1	1	1	1	1	1	1	1	1	1	1	1	1	1	1	1	0	1	1	1	0	1	1	1	1
EH0259a	131	0	0	0	0	0	0	1	0	1	1	1	1	1	1	1	1	1	1	1	1	1	1	1	1	1	1	1	1	1	1	1	1	1	1	1	1	1	1	1	0	1	1	1	0	1	1	1	1
EH0260a	131	0	0	0	0	0	0	1	0	1	1	1	1	1	1	1	1	0	1	0	1	1	1	1	1	1	1	1	0	0	0	0	1	1	1	1	1	1	1	1	0	1	1	1	0	1	1	1	1
EH0261a	131	0	0	0	0	0	0	1	0	1	1	1	1	1	1	1	1	0	1	0	1	1	1	1	1	1	1	1	0	0	0	0	0	0	0	0	0	1	1	1	0	0	0	0	0	0	0	0	0
EH0262a	131	0	0	0	0	0	0	1	0	1	1	1	1	1	1	1	1	0	1	0	1	1	1	1	1	1	1	1	0	0	0	0	1	1	1	1	1	1	1	1	0	1	0	0	0	0	0	0	1
EH0263a	131	0	0	0	0	0	0	1	0	1	1	1	1	1	1	1	1	1	1	1	1	1	1	1	1	1	1	1	1	1	1	1	0	0	0	0	0	1	1	1	0	?	1	1	0	1	1	1	1
EH0265a	131	0	0	0	0	0	0	1	0	1	1	1	1	1	1	1	1	0	1	0	1	1	?	1	1	1	1	1	0	0	0	0	1	1	1	1	1	1	1	1	0	?	1	1	0	1	1	1	0
EH0267a	131	0	0	0	0	0	0	1	0	1	1	1	1	1	1	1	1	0	1	0	1	1	1	1	1	1	1	1	0	0	0	0	1	1	1	1	1	1	1	1	0	1	0	0	0	0	0	0	1
EH0268a	131	0	0	0	0	0	0	1	0	1	1	1	1	1	1	1	1	0	1	1	1	1	1	1	1	1	1	1	1	1	0	1	1	1	1	1	1	1	1	1	0	0	1	1	0	1	1	1	1
EH0269a	131	0	0	0	0	0	0	1	0	1	1	1	1	1	1	1	1	1	1	1	1	1	1	1	1	1	1	1	1	1	1	1	0	0	0	0	0	1	1	1	0	0	1	1	0	1	1	1	1
EH0270a	131	0	0	0	0	0	0	1	0	1	1	1	1	1	1	1	1	1	1	1	1	1	1	1	1	1	1	1	1	1	1	1	0	0	0	0	0	1	1	1	0	0	1	1	0	1	1	1	1
EH0279a	131	1	1	1	1	0	0	1	0	1	1	1	1	1	1	1	1	0	1	1	1	1	1	1	1	1	1	1	0	0	0	0	1	1	1	1	1	1	1	1	0	1	0	0	0	0	0	0	1
EH0282a	131	0	0	0	0	0	0	1	0	1	1	1	1	1	1	1	1	0	1	1	1	1	1	1	1	1	1	1	1	1	1	1	1	1	1	1	1	1	1	1	0	0	1	1	1	1	1	1	1
EH0288a	131	0	0	0	0	0	0	1	0	1	1	1	1	1	1	1	1	0	1	0	1	1	1	1	1	1	1	1	0	0	0	0	1	1	1	1	1	1	1	1	0	1	0	0	0	0	0	0	1
EH0290a	131	0	0	0	0	0	0	1	0	1	1	1	1	1	1	1	1	0	1	0	1	1	1	1	1	1	1	1	0	0	0	0	0	?	1	1	1	1	1	1	0	1	0	0	0	0	0	0	1
EH0295a	131	0	0	0	0	0	0	1	0	1	1	1	1	1	1	1	1	1	1	1	1	1	1	1	1	1	1	1	1	1	0	1	1	1	1	1	1	1	1	1	0	1	1	1	0	1	1	1	1
EH0299a	131	0	0	0	0	0	0	1	0	1	1	1	1	1	1	1	1	0	1	0	1	1	1	1	1	1	1	1	0	0	0	0	1	1	1	1	1	1	1	1	0	1	0	0	0	0	0	0	1
EH0301a	131	0	0	0	0	0	0	1	0	1	1	1	1	1	1	1	1	0	1	0	1	1	1	1	1	1	1	1	0	0	0	0	1	1	1	1	1	1	0	1	0	0	1	1	0	1	1	1	1
EH0304a	131	0	0	0	0	0	0	1	0	1	1	1	1	1	1	1	1	0	1	0	1	1	1	1	1	1	1	1	0	0	0	0	1	1	1	1	1	1	0	1	0	0	1	1	0	1	1	1	1
EH0310a	131	0	0	0	0	0	0	1	0	1	1	1	1	1	1	1	1	1	1	1	1	1	1	1	1	1	1	1	1	1	1	1	1	1	1	1	1	1	1	1	0	0	1	1	0	1	1	1	1
EH0313a	131	0	0	0	0	0	0	1	0	1	1	1	1	1	1	1	1	1	1	1	1	1	1	1	1	1	1	1	1	1	1	1	1	1	1	1	1	1	1	1	1	1	1	1	1	0	1	1	1
EH0315a	131	0	0	0	0	0	0	1	0	1	1	1	1	1	1	1	1	0	1	1	1	1	1	1	1	1	1	1	0	0	0	0	0	0	0	0	0	0	0	1	0	1	0	0	0	0	0	0	1
EH0316a	131	0	0	0	0	0	0	1	0	1	1	1	1	1	1	1	1	0	1	0	1	1	1	1	1	1	1	1	0	0	0	0	1	1	1	1	1	1	1	1	0	0	1	1	1	1	1	1	1
EH0317a	131	0	0	0	0	0	0	1	0	1	1	1	1	1	1	1	1	1	1	1	1	1	1	1	1	1	1	1	1	1	1	1	0	0	0	0	0	1	1	1	0	0	1	1	0	1	1	1	1
EH0318a	131	0	0	0	0	0	0	1	0	1	1	1	1	1	1	1	1	0	1	1	1	1	1	1	1	1	1	1	0	0	0	0	1	1	1	1	1	1	1	1	0	1	1	1	1	1	1	1	1
EH0319a	131	1	1	1	0	0	1	1	0	1	1	1	1	1	1	1	1	0	1	0	1	1	1	1	1	1	1	1	0	0	0	0	1	1	1	1	1	1	1	1	0	1	0	0	0	0	0	0	1
EH0321a	131	1	1	1	1	0	0	1	0	1	1	1	1	1	1	1	1	0	1	1	1	1	1	1	1	1	1	1	0	0	0	0	1	1	1	1	1	1	1	1	0	1	0	0	0	0	0	0	1
EH0329a	131	0	0	0	0	0	0	1	0	1	1	1	1	1	1	1	1	0	1	0	1	1	1	1	1	1	1	1	0	0	0	0	1	1	1	1	1	1	1	1	0	1	0	0	0	0	0	0	1
EH0333a	131	0	0	0	0	0	0	1	0	1	1	1	1	1	1	1	1	1	1	1	1	1	1	1	1	1	1	1	1	1	1	1	1	1	1	1	1	1	1	1	0	1	1	1	0	1	1	1	1
EH0334a	131	0	0	0	0	0	0	1	0	1	1	1	1	1	1	1	1	0	1	1	1	1	1	1	1	1	1	1	0	0	0	0	0	0	0	0	0	0	0	1	0	1	0	0	0	0	0	0	1
EH0337a	131	1	1	1	1	0	0	1	1	1	1	1	1	1	1	1	1	0	1	0	1	1	1	1	1	1	1	1	0	0	0	0	1	1	1	1	1	1	1	1	0	1	1	1	0	1	1	1	1
EH0344a	131	0	0	0	0	0	0	1	0	1	1	1	1	1	1	1	1	0	1	0	1	1	1	1	1	1	1	1	0	0	0	0	1	1	1	1	1	1	1	1	0	0	1	1	0	1	1	1	1
EH0346a	131	0	0	0	0	0	0	1	0	1	1	1	1	1	1	1	1	0	1	0	1	1	1	1	1	1	1	1	0	0	0	0	1	1	1	1	1	1	1	1	0	1	0	0	0	0	0	0	1
EH0347a	131	1	1	1	1	0	0	1	0	1	1	1	1	1	1	1	1	0	1	1	1	1	1	1	1	1	1	1	0	0	0	0	0	0	0	0	0	1	1	1	0	1	0	0	0	0	0	0	1
EH0348a	131	0	0	0	0	0	0	1	0	1	1	1	1	1	1	1	1	1	1	1	1	1	1	1	1	1	1	1	1	1	1	1	1	1	1	1	1	1	1	1	0	1	1	1	0	1	1	1	1
EH0353a	131	0	0	0	0	0	0	1	0	1	1	1	1	1	1	1	1	0	1	0	1	1	1	1	1	1	1	1	0	0	0	0	1	1	1	1	1	1	1	1	0	1	0	0	0	0	0	0	1
EH0356a	131	0	0	0	0	0	0	1	0	1	1	1	1	1	1	1	1	0	1	0	1	1	1	1	1	1	1	1	0	0	0	0	1	1	1	1	1	1	1	1	0	1	0	0	0	0	0	0	1
EH0359a	131	0	0	0	0	0	0	1	0	1	1	1	1	1	1	1	1	0	1	0	1	1	1	1	1	1	1	1	0	0	0	0	1	1	1	1	1	1	1	1	0	0	1	1	0	1	1	1	1
EH0362a	131	0	0	0	0	0	0	1	0	1	1	1	1	1	1	1	1	1	1	0	1	1	1	1	1	1	1	1	1	1	1	1	1	1	1	1	0	1	1	1	0	1	1	1	0	1	1	1	1
EH0365a	131	0	0	0	0	0	0	1	0	1	1	1	1	1	1	1	1	0	1	0	1	1	1	1	1	1	1	1	0	0	0	0	1	1	1	1	1	1	1	1	0	1	0	0	0	0	0	0	1
EH0369a	131	0	0	0	0	0	0	1	0	1	1	1	1	1	1	1	1	0	1	0	1	1	1	1	1	1	1	1	0	0	0	0	1	1	1	1	1	1	1	1	0	0	0	0	0	0	0	0	1
EH0371a	131	0	0	0	0	0	0	1	0	1	1	1	1	1	1	1	1	0	1	0	1	1	1	1	1	1	1	1	0	0	0	0	1	1	1	1	1	1	1	1	0	1	0	0	0	0	0	0	1
EH0373a	131	0	0	0	0	0	0	1	0	1	1	1	1	1	1	1	1	0	1	0	1	1	1	1	1	1	1	1	0	0	0	0	1	1	1	1	1	1	1	1	0	1	0	0	0	0	0	0	1
EH0374a	131	0	0	0	0	0	0	1	0	1	1	1	1	1	1	1	1	1	1	1	1	1	1	1	1	1	1	1	1	1	1	1	1	1	1	1	1	1	1	1	0	1	1	1	0	1	1	1	1
EH0375a	131	0	0	0	0	0	0	1	0	1	1	1	1	1	1	1	1	0	1	0	1	1	1	1	1	1	1	1	0	0	0	0	1	1	1	1	1	1	1	1	0	1	0	0	0	0	0	0	1
EH0377a	131	1	1	1	1	0	0	1	0	1	1	1	1	1	1	1	1	0	1	1	1	1	1	1	1	1	1	1	0	0	0	0	1	1	1	1	1	1	1	1	0	1	0	0	0	0	0	0	1
EH0378a	131	0	0	0	0	0	0	1	0	1	1	1	1	1	1	1	1	0	1	1	1	1	1	1	1	1	1	1	0	0	0	0	1	1	1	0	1	1	1	1	0	1	1	1	0	1	0	1	0
EH0379a	131	0	0	0	0	0	0	1	0	1	1	1	1	1	1	1	1	0	1	0	1	1	1	1	1	1	1	1	0	0	0	0	1	1	1	1	1	1	1	1	0	1	0	0	0	0	0	0	1
EH0381a	131	0	0	0	0	0	0	1	0	1	1	1	1	1	1	1	1	0	1	0	1	1	?	1	1	1	1	1	0	0	0	0	1	1	1	1	1	1	0	1	0	0	1	1	0	1	1	1	1
EH0382a	131	0	0	0	0	0	0	1	0	1	1	1	1	1	1	1	1	0	1	0	1	1	1	1	1	1	1	1	0	0	0	0	1	1	1	1	1	1	1	1	0	1	0	0	0	0	0	0	1
EH0384a	131	0	0	0	0	0	0	1	0	1	1	1	1	1	1	1	1	0	1	1	1	1	1	1	1	1	1	1	1	1	1	1	1	1	1	1	1	1	1	1	0	0	1	1	1	1	1	1	1
EH0387a	131	0	0	0	0	0	0	1	0	1	1	1	1	1	1	1	1	0	1	1	1	1	1	1	1	1	1	1	0	0	0	0	1	1	1	1	1	1	1	1	0	1	0	0	0	0	0	0	1
EH0389a	131	1	1	1	1	1	0	1	0	1	1	1	1	1	1	1	1	0	1	1	1	1	1	1	1	1	1	1	0	0	0	0	1	1	1	1	1	1	1	1	0	1	0	0	0	0	0	0	1
EH0391a	131	0	0	0	0	0	0	1	0	1	1	1	1	1	1	1	1	0	1	1	1	1	1	1	1	1	1	1	0	0	0	0	1	1	1	0	1	1	1	1	0	1	1	1	0	1	0	1	0
EH0393a	131	0	0	0	0	0	0	1	0	1	1	1	1	1	1	1	1	0	1	1	1	1	1	1	1	1	1	1	0	0	0	0	1	1	1	1	1	1	1	1	0	1	0	0	0	0	0	0	1
EH0395a	131	0	0	0	0	0	0	1	0	1	1	1	1	1	1	1	1	1	1	1	1	1	1	1	1	1	1	1	1	1	1	1	1	1	1	1	1	1	1	1	0	0	1	1	0	1	1	1	1
EH0396a	131	0	0	0	0	0	0	1	0	1	1	1	1	1	1	1	1	1	1	1	1	1	1	1	1	1	1	1	1	1	1	1	0	0	0	0	0	1	1	1	0	1	1	1	0	1	1	1	1
EH0401a	131	0	0	0	0	0	0	1	0	1	1	1	1	1	1	1	1	?	1	1	1	1	1	1	1	1	1	1	1	1	1	1	1	1	1	1	1	1	1	1	0	1	1	1	0	1	1	1	1
EH0404a	131	0	0	0	0	0	0	1	0	1	1	1	1	1	1	1	1	0	1	0	1	1	1	1	1	1	1	1	0	0	0	0	1	1	1	1	1	1	1	1	0	1	0	0	0	0	0	0	1
EH0406a	131	0	0	0	0	0	0	1	0	1	1	1	1	1	1	1	1	0	1	0	1	1	1	1	1	1	1	1	0	0	0	0	1	1	1	1	1	1	1	1	0	1	0	0	0	0	0	0	1
EH0410a	131	0	0	0	0	0	0	1	0	1	1	1	1	1	1	1	1	0	1	1	1	1	1	1	1	1	1	1	1	1	1	1	1	1	1	1	1	1	1	1	0	1	1	1	1	1	1	1	1
EH0414a	131	0	0	0	0	0	0	1	0	1	1	1	1	1	1	1	1	1	1	1	1	1	1	1	1	1	1	1	1	1	1	1	0	0	0	0	0	1	1	1	0	1	1	1	0	1	1	1	1
SB0273h2	131	0	0	0	0	0	0	1	0	1	1	1	1	1	1	1	1	0	1	0	1	1	1	1	1	1	1	1	0	0	0	0	1	1	1	1	1	1	1	1	0	1	0	0	0	0	0	0	1
SB0337h1a	131	0	0	0	0	0	0	1	0	1	1	1	1	1	1	1	1	0	1	0	1	1	1	1	1	1	1	1	0	0	0	0	1	1	1	1	1	1	1	1	0	1	0	0	0	0	0	0	1
SB0338h1b	131	0	0	0	0	0	0	1	0	1	1	1	1	1	1	1	1	0	1	0	1	1	1	1	1	1	1	1	0	0	0	0	1	1	1	1	1	1	1	1	0	1	0	0	0	0	0	0	1
SB0347c1	131	0	0	0	0	0	0	1	0	1	1	1	1	1	1	1	1	0	1	1	1	1	1	1	1	1	1	1	1	1	1	1	1	1	1	1	1	1	1	1	0	1	1	1	1	1	1	1	1
SB0347h1a	131	0	0	0	0	0	0	1	0	1	1	1	1	1	1	1	1	0	1	1	1	1	1	1	1	1	1	1	1	1	1	1	1	1	1	1	1	1	1	1	0	1	1	1	1	1	1	1	1
SB0380h2a	131	0	1	1	0	0	0	1	0	1	1	1	1	1	1	1	1	0	1	1	1	1	1	1	1	1	1	1	0	0	0	0	1	0	1	1	1	1	1	1	0	1	0	0	0	0	0	0	1
SB0391h2a	131	0	0	0	0	0	0	1	0	1	1	1	1	1	1	1	1	0	1	1	1	1	1	1	1	1	1	1	0	0	0	0	1	1	1	1	1	1	1	1	0	1	0	0	0	0	0	0	1
SB0393h2b	131	0	0	0	0	0	0	1	0	1	1	1	1	1	1	1	1	0	1	1	1	1	1	1	1	1	1	1	0	0	0	0	1	1	1	1	1	0	0	1	0	1	0	0	0	0	0	0	1
SB0405h1a	131	0	0	0	0	0	0	1	0	1	1	1	1	1	1	1	1	?	1	1	1	1	1	1	1	1	1	1	1	1	1	1	1	1	1	1	1	1	1	1	0	1	1	1	0	1	1	1	1
SB0406h1a	131	0	0	0	0	0	0	1	0	1	1	1	1	1	1	1	1	0	1	1	1	1	1	1	1	1	1	1	0	0	0	0	0	0	0	0	0	1	1	1	0	1	0	0	0	0	0	0	1
SB0406h3	131	0	0	0	0	0	0	1	0	1	1	1	1	1	1	1	1	0	1	0	1	1	1	1	1	1	1	1	0	0	0	0	1	1	1	1	1	1	1	1	0	1	0	0	0	0	0	0	1
[truncated: 5 more columns]

## Sheet: Table S7 ST131 SNP distances
																																					Number of SNPs between ST131 isolates
	EH0008a	EH0012a	EH0014a	EH0023a	EH0026a	EH0030a	EH0033a	EH0035a	EH0036a	EH0038a	EH0040a	EH0043a	EH0044a	EH0045a	EH0046a	EH0049a	EH0050a	EH0053a	EH0054a	EH0055a	EH0057a	EH0059a	EH0060a	EH0073a	EH0078a	EH0083a	EH0084a	EH0085a	EH0086a	EH0090a	EH0092a	EH0094a	EH0095a	EH0096a	EH0098a	EH0104a	EH0108a	EH0112a	EH0116a	EH0121a	EH0123a	EH0126a	EH0127a	EH0128a	EH0130a	EH0134a	EH0136a	EH0138a	EH0139a
EH0008a	0	339	327	330	330	1	328	331	333	71	43	329	329	332	330	333	329	323	47	329	23	326	332	339	346	345	336	49	333	15	342	331	330	330	327	330	21	320	327	40	341	24	330	15	21	327	337	339	339
EH0012a	339	0	72	75	75	338	73	76	46	354	342	74	74	77	75	66	74	58	348	74	348	71	77	84	59	10	49	348	78	342	55	76	75	63	72	75	348	65	72	365	86	351	63	342	348	72	70	72	72
EH0014a	327	72	0	35	35	326	27	30	66	342	330	28	28	31	29	66	28	56	336	28	336	25	31	38	79	78	69	336	32	330	75	30	29	63	26	29	336	47	26	353	56	339	63	330	336	26	70	72	72
EH0023a	330	75	35	0	0	329	36	39	69	345	333	37	37	40	38	69	37	59	339	37	339	34	40	47	82	81	72	339	41	333	78	39	38	66	35	38	339	50	35	356	59	342	66	333	339	35	73	75	75
EH0026a	330	75	35	0	0	329	36	39	69	345	333	37	37	40	38	69	37	59	339	37	339	34	40	47	82	81	72	339	41	333	78	39	38	66	35	38	339	50	35	356	59	342	66	333	339	35	73	75	75
EH0030a	1	338	326	329	329	0	327	330	332	70	42	328	328	331	329	332	328	322	46	328	22	325	331	338	345	344	335	48	332	14	341	330	329	329	326	329	20	319	326	39	340	23	329	14	20	326	336	338	338
EH0033a	328	73	27	36	36	327	0	27	67	343	331	27	27	32	26	67	27	57	337	27	335	26	32	39	80	79	70	337	31	331	76	31	28	64	27	26	337	48	27	354	57	340	64	331	337	25	71	73	73
EH0035a	331	76	30	39	39	330	27	0	70	346	334	30	30	35	1	70	30	60	340	30	340	29	35	42	83	82	73	340	34	334	79	34	31	67	30	1	340	51	30	357	60	343	67	334	340	28	74	76	76
EH0036a	333	46	66	69	69	332	67	70	0	348	336	68	68	71	69	60	68	52	342	68	342	65	71	78	53	52	43	342	72	336	49	70	69	57	66	69	342	59	66	359	80	345	57	336	342	66	64	66	66
EH0038a	71	354	342	345	345	70	343	346	348	0	74	344	344	347	345	348	344	338	80	344	80	341	347	354	361	360	351	80	348	74	357	346	345	345	342	345	80	335	342	97	356	83	345	74	80	342	352	354	354
EH0040a	43	342	330	333	333	42	331	334	336	74	0	332	332	335	333	336	332	326	52	332	52	329	335	342	349	348	339	52	336	46	345	334	333	333	330	333	52	323	330	69	344	55	333	46	52	330	340	342	342
EH0043a	329	74	28	37	37	328	27	30	68	344	332	0	28	33	29	68	28	58	338	28	338	27	33	40	81	80	71	338	32	332	77	32	29	65	28	29	338	49	28	355	58	341	65	332	338	26	72	74	74
EH0044a	329	74	28	37	37	328	27	30	68	344	332	28	0	33	29	68	0	58	338	0	338	27	33	40	81	80	71	338	32	332	77	32	29	65	28	29	338	49	28	355	58	341	65	332	338	26	72	74	74
EH0045a	332	77	31	40	40	331	32	35	71	347	335	33	33	0	34	71	33	61	341	33	341	8	2	43	84	83	74	341	37	335	80	35	34	68	11	34	341	52	11	358	61	344	68	335	341	31	75	77	77
EH0046a	330	75	29	38	38	329	26	1	69	345	333	29	29	34	0	69	29	59	339	29	339	28	34	41	82	81	72	339	33	333	78	33	30	66	29	0	339	50	29	356	59	342	66	333	339	27	73	75	75
EH0049a	333	66	66	69	69	332	67	70	60	348	336	68	68	71	69	0	68	52	342	68	342	65	71	78	73	72	63	342	72	336	69	70	69	57	66	69	342	59	66	359	80	345	57	336	342	66	64	66	66
EH0050a	329	74	28	37	37	328	27	30	68	344	332	28	0	33	29	68	0	58	338	0	338	27	33	40	81	80	71	338	32	332	77	32	29	65	28	29	338	49	28	355	58	341	65	332	338	26	72	74	74
EH0053a	323	58	56	59	59	322	57	60	52	338	326	58	58	61	59	52	58	0	332	58	332	55	61	68	65	64	55	332	62	326	61	60	59	49	56	59	332	49	56	349	70	335	49	326	332	56	56	58	58
EH0054a	47	348	336	339	339	46	337	340	342	80	52	338	338	341	339	342	338	332	0	338	56	335	341	348	355	354	345	58	342	50	351	340	339	339	336	339	56	329	336	73	350	59	339	50	56	336	346	348	348
EH0055a	329	74	28	37	37	328	27	30	68	344	332	28	0	33	29	68	0	58	338	0	338	27	33	40	81	80	71	338	32	332	77	32	29	65	28	29	338	49	28	355	58	341	65	332	338	26	72	74	74
EH0057a	23	348	336	339	339	22	335	340	342	80	52	338	338	341	339	342	338	332	56	338	0	335	341	348	355	354	345	58	342	26	351	340	339	339	336	339	32	329	336	49	350	35	339	26	32	336	346	348	348
EH0059a	326	71	25	34	34	325	26	29	65	341	329	27	27	8	28	65	27	55	335	27	335	0	8	37	78	77	68	335	31	329	74	29	28	62	5	28	335	46	5	352	55	338	62	329	335	25	69	71	71
EH0060a	332	77	31	40	40	331	32	35	71	347	335	33	33	2	34	71	33	61	341	33	341	8	0	43	84	83	74	341	37	335	80	35	34	68	11	34	341	52	11	358	61	344	68	335	341	31	75	77	77
EH0073a	339	84	38	47	47	338	39	42	78	354	342	40	40	43	41	78	40	68	348	40	348	37	43	0	91	90	81	348	44	342	87	42	41	75	38	41	348	59	38	365	66	351	75	342	348	38	82	84	84
EH0078a	346	59	79	82	82	345	80	83	53	361	349	81	81	84	82	73	81	65	355	81	355	78	84	91	0	65	56	355	85	349	8	83	82	70	79	82	355	72	79	372	93	358	70	349	355	79	77	79	79
EH0083a	345	10	78	81	81	344	79	82	52	360	348	80	80	83	81	72	80	64	354	80	354	77	83	90	65	0	55	354	84	348	61	82	81	69	78	81	354	71	78	371	92	357	69	348	354	78	76	78	78
EH0084a	336	49	69	72	72	335	70	73	43	351	339	71	71	74	72	63	71	55	345	71	345	68	74	81	56	55	0	345	75	339	52	73	72	60	69	72	345	62	69	362	83	348	60	339	345	69	67	69	69
EH0085a	49	348	336	339	339	48	337	340	342	80	52	338	338	341	339	342	338	332	58	338	58	335	341	348	355	354	345	0	342	52	351	340	339	339	336	339	58	329	336	75	350	61	339	52	58	336	346	348	348
EH0086a	333	78	32	41	41	332	31	34	72	348	336	32	32	37	33	72	32	62	342	32	342	31	37	44	85	84	75	342	0	336	81	36	31	69	32	33	342	53	32	359	62	345	69	336	342	30	76	78	78
EH0090a	15	342	330	333	333	14	331	334	336	74	46	332	332	335	333	336	332	326	50	332	26	329	335	342	349	348	339	52	336	0	345	334	333	333	330	333	24	323	330	43	344	17	333	8	24	330	340	342	342
EH0092a	342	55	75	78	78	341	76	79	49	357	345	77	77	80	78	69	77	61	351	77	351	74	80	87	8	61	52	351	81	345	0	79	78	66	75	78	351	68	75	368	89	354	66	345	351	75	73	75	75
EH0094a	331	76	30	39	39	330	31	34	70	346	334	32	32	35	33	70	32	60	340	32	340	29	35	42	83	82	73	340	36	334	79	0	33	67	30	33	340	51	30	357	60	343	67	334	340	30	74	76	76
EH0095a	330	75	29	38	38	329	28	31	69	345	333	29	29	34	30	69	29	59	339	29	339	28	34	41	82	81	72	339	31	333	78	33	0	66	29	30	339	50	29	356	59	342	66	333	339	27	73	75	75
EH0096a	330	63	63	66	66	329	64	67	57	345	333	65	65	68	66	57	65	49	339	65	339	62	68	75	70	69	60	339	69	333	66	67	66	0	63	66	339	56	63	356	77	342	2	333	339	63	61	63	63
EH0098a	327	72	26	35	35	326	27	30	66	342	330	28	28	11	29	66	28	56	336	28	336	5	11	38	79	78	69	336	32	330	75	30	29	63	0	29	336	47	0	353	56	339	63	330	336	26	70	72	72
EH0104a	330	75	29	38	38	329	26	1	69	345	333	29	29	34	0	69	29	59	339	29	339	28	34	41	82	81	72	339	33	333	78	33	30	66	29	0	339	50	29	356	59	342	66	333	339	27	73	75	75
EH0108a	21	348	336	339	339	20	337	340	342	80	52	338	338	341	339	342	338	332	56	338	32	335	341	348	355	354	345	58	342	24	351	340	339	339	336	339	0	329	336	49	350	33	339	24	0	336	346	348	348
EH0112a	320	65	47	50	50	319	48	51	59	335	323	49	49	52	50	59	49	49	329	49	329	46	52	59	72	71	62	329	53	323	68	51	50	56	47	50	329	0	47	346	61	332	56	323	329	47	63	65	65
EH0116a	327	72	26	35	35	326	27	30	66	342	330	28	28	11	29	66	28	56	336	28	336	5	11	38	79	78	69	336	32	330	75	30	29	63	0	29	336	47	0	353	56	339	63	330	336	26	70	72	72
EH0121a	40	365	353	356	356	39	354	357	359	97	69	355	355	358	356	359	355	349	73	355	49	352	358	365	372	371	362	75	359	43	368	357	356	356	353	356	49	346	353	0	367	52	356	43	49	353	363	365	365
EH0123a	341	86	56	59	59	340	57	60	80	356	344	58	58	61	59	80	58	70	350	58	350	55	61	66	93	92	83	350	62	344	89	60	59	77	56	59	350	61	56	367	0	353	77	344	350	56	84	86	86
EH0126a	24	351	339	342	342	23	340	343	345	83	55	341	341	344	342	345	341	335	59	341	35	338	344	351	358	357	348	61	345	17	354	343	342	342	339	342	33	332	339	52	353	0	342	17	33	339	349	351	351
EH0127a	330	63	63	66	66	329	64	67	57	345	333	65	65	68	66	57	65	49	339	65	339	62	68	75	70	69	60	339	69	333	66	67	66	2	63	66	339	56	63	356	77	342	0	333	339	63	61	63	63
EH0128a	15	342	330	333	333	14	331	334	336	74	46	332	332	335	333	336	332	326	50	332	26	329	335	342	349	348	339	52	336	8	345	334	333	333	330	333	24	323	330	43	344	17	333	0	24	330	340	342	342
EH0130a	21	348	336	339	339	20	337	340	342	80	52	338	338	341	339	342	338	332	56	338	32	335	341	348	355	354	345	58	342	24	351	340	339	339	336	339	0	329	336	49	350	33	339	24	0	336	346	348	348
EH0134a	327	72	26	35	35	326	25	28	66	342	330	26	26	31	27	66	26	56	336	26	336	25	31	38	79	78	69	336	30	330	75	30	27	63	26	27	336	47	26	353	56	339	63	330	336	0	70	72	72
EH0136a	337	70	70	73	73	336	71	74	64	352	340	72	72	75	73	64	72	56	346	72	346	69	75	82	77	76	67	346	76	340	73	74	73	61	70	73	346	63	70	363	84	349	61	340	346	70	0	68	68
EH0138a	339	72	72	75	75	338	73	76	66	354	342	74	74	77	75	66	74	58	348	74	348	71	77	84	79	78	69	348	78	342	75	76	75	63	72	75	348	65	72	365	86	351	63	342	348	72	68	0	0
EH0139a	339	72	72	75	75	338	73	76	66	354	342	74	74	77	75	66	74	58	348	74	348	71	77	84	79	78	69	348	78	342	75	76	75	63	72	75	348	65	72	365	86	351	63	342	348	72	68	0	0
EH0141a	62	355	343	346	346	61	344	347	349	87	65	345	345	348	346	349	345	339	71	345	71	342	348	355	362	361	352	71	349	65	358	347	346	346	343	346	71	336	343	88	357	74	346	65	71	343	353	355	355
EH0144a	14	341	329	332	332	13	330	333	335	73	45	331	331	334	332	335	331	325	49	331	25	328	334	341	348	347	338	51	335	7	344	333	332	332	329	332	23	322	329	42	343	16	332	1	23	329	339	341	341
EH0145a	337	2	70	73	73	336	71	74	44	352	340	72	72	75	73	64	72	56	346	72	346	69	75	82	57	8	47	346	76	340	53	74	73	61	70	73	346	63	70	363	84	349	61	340	346	70	68	70	70
EH0146a	332	77	31	40	40	331	30	33	71	347	335	31	31	36	32	71	31	61	341	31	341	30	36	43	84	83	74	341	33	335	80	35	6	68	31	32	341	52	31	358	61	344	68	335	341	29	75	77	77
EH0147a	334	79	49	52	52	333	50	53	73	349	337	51	51	54	52	73	51	63	343	51	343	48	54	61	86	85	76	343	55	337	82	53	52	70	49	52	343	54	49	360	31	346	70	337	343	49	77	79	79
EH0151a	338	3	71	74	74	337	72	75	45	353	341	73	73	76	74	65	73	57	347	73	347	70	76	83	58	9	48	347	77	341	54	75	74	62	71	74	347	64	71	364	85	350	62	341	347	71	69	71	71
EH0163a	333	46	66	69	69	332	67	70	40	348	336	68	68	71	69	60	68	52	342	68	342	65	71	78	53	52	43	342	72	336	49	70	69	57	66	69	342	59	66	359	80	345	57	336	342	66	64	66	66
EH0165a	14	341	329	332	332	13	330	333	335	73	45	331	331	334	332	335	331	325	49	331	25	328	334	341	348	347	338	51	335	7	344	333	332	332	329	332	23	322	329	42	343	16	332	7	23	329	339	341	341
EH0168a	329	74	28	37	37	328	27	30	68	344	332	28	0	33	29	68	0	58	338	0	338	27	33	40	81	80	71	338	32	332	77	32	29	65	28	29	338	49	28	355	58	341	65	332	338	26	72	74	74
EH0172a	333	66	66	69	69	332	67	70	60	348	336	68	68	71	69	60	68	52	342	68	342	65	71	78	73	72	63	342	72	336	69	70	69	55	66	69	342	59	66	359	80	345	55	336	342	66	64	66	66
EH0174a	324	69	23	32	32	323	22	25	63	339	327	23	23	28	24	63	23	53	333	23	333	22	28	35	76	75	66	333	27	327	72	27	24	60	23	24	333	44	23	350	53	336	60	327	333	21	67	69	69
EH0175a	26	351	339	342	342	25	340	343	345	83	55	341	341	344	342	345	341	335	59	341	35	338	344	351	358	357	348	61	345	29	354	343	342	342	339	342	35	332	339	52	353	38	342	29	35	339	349	351	351
EH0176a	339	72	72	75	75	338	73	76	66	354	342	74	74	77	75	66	74	58	348	74	348	71	77	84	79	78	69	348	78	342	75	76	75	63	72	75	348	65	72	365	86	351	63	342	348	72	68	0	0
EH0177a	326	71	25	34	34	325	26	29	65	341	329	27	27	10	28	65	27	55	335	27	335	4	10	37	78	77	68	335	31	329	74	29	28	62	5	28	335	46	5	352	55	338	62	329	335	25	69	71	71
EH0178a	339	52	72	75	75	338	73	76	46	354	342	74	74	77	75	66	74	58	348	74	348	71	77	84	59	58	5	348	78	342	55	76	75	63	72	75	348	65	72	365	86	351	63	342	348	72	70	72	72
EH0179a	15	342	330	333	333	14	331	334	336	74	46	332	332	335	333	336	332	326	50	332	26	329	335	342	349	348	339	52	336	18	345	334	333	333	330	333	24	323	330	43	344	27	333	18	24	330	340	342	342
EH0184a	343	6	76	79	79	342	77	80	50	358	346	78	78	81	79	70	78	62	352	78	352	75	81	88	63	14	53	352	82	346	59	80	79	67	76	79	352	69	76	369	90	355	67	346	352	76	74	76	76
EH0188a	333	78	62	65	65	332	63	66	72	348	336	64	64	67	65	72	64	62	342	64	342	61	67	74	85	84	75	342	68	336	81	66	65	69	62	65	342	55	62	359	76	345	69	336	342	62	76	78	78
EH0189a	328	73	27	36	36	327	26	29	67	343	331	27	27	32	28	67	27	57	337	27	337	26	32	39	80	79	70	337	29	331	76	31	26	64	27	28	337	48	27	354	57	340	64	331	337	25	71	73	73
EH0190a	373	118	72	81	81	372	73	76	112	388	376	74	74	77	75	112	74	102	382	74	382	71	77	84	125	124	115	382	78	376	121	76	75	109	72	75	382	93	72	399	102	385	109	376	382	72	116	118	118
EH0191a	328	73	27	36	36	327	24	27	67	343	331	27	27	32	26	67	27	57	337	27	337	26	32	39	80	79	70	337	31	331	76	31	28	64	27	26	337	48	27	354	57	340	64	331	337	25	71	73	73
EH0206a	329	74	28	37	37	328	29	32	68	344	332	30	30	13	31	68	30	58	338	30	338	7	13	40	81	80	71	338	34	332	77	32	31	65	8	31	338	49	8	355	58	341	65	332	338	28	72	74	74
EH0212a	332	77	61	64	64	331	62	65	71	347	335	63	63	66	64	71	63	61	341	63	341	60	66	73	84	83	74	341	67	335	80	65	64	68	61	64	341	54	61	358	75	344	68	335	341	61	75	77	77
EH0213a	331	76	30	39	39	330	29	32	70	346	334	30	30	35	31	70	30	60	340	30	340	29	35	42	83	82	73	340	32	334	79	34	3	67	30	31	340	51	30	357	60	343	67	334	340	28	74	76	76
EH0220a	327	72	26	35	35	326	25	28	66	342	330	26	26	31	27	66	26	56	336	26	336	25	31	38	79	78	69	336	30	330	75	30	27	63	26	27	336	47	26	353	56	339	63	330	336	24	70	72	72
EH0230a	336	69	69	72	72	335	70	73	63	351	339	71	71	74	72	63	71	55	345	71	345	68	74	81	76	75	66	345	75	339	72	73	72	58	69	72	345	62	69	362	83	348	58	339	345	69	67	69	69
EH0231a	327	72	26	35	35	326	25	28	66	342	330	26	26	31	27	66	26	56	336	26	336	25	31	38	79	78	69	336	30	330	75	30	27	63	26	27	336	47	26	353	56	339	63	330	336	24	70	72	72
EH0232a	333	78	32	41	41	332	31	34	72	348	336	32	32	37	33	72	32	62	342	32	342	31	37	44	85	84	75	342	34	336	81	36	9	69	32	33	342	53	32	359	62	345	69	336	342	30	76	78	78
EH0235a	18	343	331	334	334	17	332	335	337	77	49	333	333	336	334	337	333	327	53	333	29	330	336	343	348	349	340	55	337	21	346	335	334	334	331	334	27	324	331	46	345	30	334	21	27	331	341	343	343
EH0237a	328	73	1	36	36	327	28	31	67	343	331	29	29	32	30	67	29	57	337	29	337	26	32	39	80	79	70	337	33	331	76	31	30	64	27	30	337	48	27	354	57	340	64	331	337	27	71	73	73
EH0240a	19	344	332	335	335	18	333	336	338	78	50	334	334	337	335	338	334	328	54	334	30	331	337	344	349	350	341	56	338	22	347	336	335	335	332	335	28	325	332	47	346	31	335	22	28	332	342	344	344
EH0243a	327	72	26	35	35	326	27	30	66	342	330	28	28	11	29	66	28	56	336	28	336	5	11	38	79	78	69	336	32	330	75	30	29	63	6	29	336	47	6	353	56	339	63	330	336	26	70	72	72
EH0248a	331	76	30	39	39	330	29	32	70	346	334	30	30	35	31	70	30	60	340	30	340	29	35	42	83	82	73	340	32	334	79	34	3	67	30	31	340	51	30	357	60	343	67	334	340	28	74	76	76
EH0251a	324	69	23	32	32	323	22	25	63	339	327	23	23	28	24	63	23	53	333	23	333	22	28	35	76	75	66	333	27	327	72	27	24	60	23	24	333	44	23	350	53	336	60	327	333	21	67	69	69
EH0255a	331	64	64	67	67	330	65	68	58	346	334	66	66	69	67	58	66	50	340	66	340	63	69	76	71	70	61	340	70	334	67	68	67	55	64	67	340	57	64	357	78	343	55	334	340	64	62	64	64
EH0257a	12	339	327	330	330	11	328	331	333	71	43	329	329	332	330	333	329	323	47	329	23	326	332	339	346	345	336	49	333	15	342	331	330	330	327	330	21	320	327	40	341	24	330	15	21	327	337	339	339
EH0258a	27	352	340	343	343	26	341	344	346	84	56	342	342	345	343	346	342	336	60	342	36	339	345	352	359	358	349	62	346	30	355	344	343	343	340	343	36	333	340	53	354	39	343	30	36	340	350	352	352
EH0259a	27	354	342	345	345	26	343	346	348	86	58	344	344	347	345	348	344	338	62	344	38	341	347	354	361	360	351	64	348	30	357	346	345	345	342	345	36	335	342	55	356	39	345	30	36	342	352	354	354
EH0260a	331	64	64	67	67	330	63	66	58	346	334	66	66	69	65	58	66	50	340	66	340	63	69	76	71	70	61	340	70	334	67	68	67	55	64	65	340	57	64	357	78	343	55	334	340	64	62	64	64
EH0261a	327	72	26	35	35	326	27	30	66	342	330	28	28	11	29	66	28	56	336	28	336	5	11	38	79	78	69	336	32	330	75	30	29	63	6	29	336	47	6	353	56	339	63	330	336	26	70	72	72
EH0262a	335	80	34	43	43	334	33	36	74	350	338	34	34	39	35	74	34	64	344	34	344	33	39	46	87	86	77	344	36	338	83	38	9	71	34	35	344	55	34	361	64	347	71	338	344	32	78	80	80
EH0263a	16	343	331	334	334	15	332	335	337	75	47	333	333	336	334	337	333	327	51	333	27	330	336	343	350	349	340	53	337	9	346	335	334	334	331	334	25	324	331	44	345	18	334	9	25	331	341	343	343
EH0265a	335	68	68	71	71	334	69	72	62	350	338	70	70	73	71	62	70	54	344	70	344	67	73	80	75	74	65	344	74	338	71	72	71	57	68	71	344	61	68	361	82	347	57	338	344	68	66	68	68
EH0267a	335	80	34	43	43	334	33	36	74	350	338	34	34	39	35	74	34	64	344	34	344	33	39	46	87	86	77	344	36	338	83	38	9	71	34	35	344	55	34	361	64	347	71	338	344	32	78	80	80
EH0268a	16	341	329	332	332	15	330	333	335	73	45	331	331	334	332	335	331	325	49	331	25	328	334	341	348	347	338	51	335	19	344	333	332	332	329	332	25	322	329	42	343	28	332	19	25	329	339	341	341
EH0269a	15	342	330	333	333	14	331	334	336	74	46	332	332	335	333	336	332	326	50	332	26	329	335	342	349	348	339	52	336	8	345	334	333	333	330	333	24	323	330	43	344	17	333	8	24	330	340	342	342
EH0270a	29	354	342	345	345	28	343	346	348	86	58	344	344	347	345	348	344	338	62	344	38	341	347	354	361	360	351	64	348	32	357	346	345	345	342	345	38	335	342	55	356	41	345	32	38	342	352	354	354
EH0279a	63	356	344	347	347	62	345	348	350	88	66	346	346	349	347	350	346	340	72	346	72	343	349	356	363	362	353	72	350	66	359	348	347	347	344	347	72	337	344	89	358	75	347	66	72	344	354	356	356
EH0282a	347	80	80	83	83	346	81	84	74	362	350	82	82	85	83	74	82	66	356	82	356	79	85	92	87	86	77	356	86	350	83	84	83	71	80	83	356	73	80	373	94	359	71	350	356	80	78	80	80
EH0288a	330	75	29	38	38	329	30	33	69	345	333	31	31	14	32	69	31	59	339	31	339	8	14	41	82	81	72	339	35	333	78	33	32	66	9	32	339	50	9	356	59	342	66	333	339	29	73	75	75
EH0290a	330	75	57	60	60	329	58	61	69	345	333	59	59	62	60	69	59	59	339	59	339	56	62	69	82	81	72	339	63	333	78	61	60	66	57	60	339	50	57	356	71	342	66	333	339	57	73	75	75
EH0295a	27	352	340	343	343	26	341	344	346	84	56	342	342	345	343	346	342	336	60	342	36	339	345	352	359	358	349	62	346	30	355	344	343	343	340	343	36	333	340	53	354	39	343	30	36	340	350	352	352
EH0299a	329	74	28	37	37	328	27	30	68	344	332	28	28	33	29	68	28	58	338	28	338	27	33	40	81	80	71	338	32	332	77	32	29	65	28	29	338	49	28	355	58	341	65	332	338	2	72	74	74
EH0301a	335	68	68	71	71	334	69	72	62	350	338	70	70	73	71	62	70	54	344	70	344	67	73	80	75	74	65	344	74	338	71	72	71	57	68	71	344	61	68	361	82	347	57	338	344	68	66	68	68
EH0304a	335	68	68	71	71	334	69	72	62	350	338	70	70	73	71	62	70	54	344	70	344	67	73	80	75	74	65	344	74	338	71	72	71	57	68	71	344	61	68	361	82	347	57	338	344	68	66	68	68
EH0310a	10	337	325	328	328	9	326	329	331	69	41	327	327	330	328	331	327	321	45	327	21	324	330	337	344	343	334	47	331	13	340	329	328	328	325	328	19	318	325	38	339	22	328	13	19	325	335	337	337
EH0313a	61	360	348	351	351	60	349	352	354	92	50	350	350	353	351	354	350	344	70	350	70	347	353	360	367	366	357	70	354	64	363	352	351	351	348	351	70	341	348	87	362	73	351	64	70	348	358	360	360
EH0315a	60	345	333	336	336	59	334	337	339	59	63	335	335	338	336	339	335	329	69	335	69	332	338	345	352	351	342	69	339	63	348	337	336	336	333	336	69	326	333	86	347	72	336	63	69	333	343	345	345
EH0316a	329	74	2	37	37	328	29	32	68	344	332	30	30	33	31	68	30	58	338	30	338	27	33	40	81	80	71	338	34	332	77	32	31	65	28	31	338	49	28	355	58	341	65	332	338	28	72	74	74
EH0317a	28	355	343	346	346	27	344	347	349	87	59	345	345	348	346	349	345	339	63	345	39	342	348	353	360	361	352	65	349	31	358	347	346	346	343	346	37	336	343	56	355	40	346	31	37	343	353	355	355
EH0318a	329	102	90	93	93	328	91	94	96	346	332	92	92	95	93	96	92	86	338	92	338	89	95	102	109	108	99	338	96	332	105	94	93	93	90	93	338	83	90	355	104	341	93	332	338	90	100	102	102
EH0319a	327	72	54	57	57	326	55	58	64	342	330	56	56	59	57	66	56	56	336	56	336	53	59	66	79	78	69	336	60	330	75	58	57	63	54	57	336	17	54	353	68	339	63	330	336	54	70	72	72
EH0321a	71	338	326	329	329	70	327	330	332	96	74	328	328	331	329	332	328	322	80	328	80	325	331	338	345	344	335	80	332	74	341	330	329	329	326	329	80	319	326	97	340	83	329	74	80	326	336	338	338
EH0329a	335	80	34	43	43	334	33	36	74	350	338	34	34	39	35	74	34	64	344	34	344	33	39	46	87	86	77	344	36	338	83	38	11	71	34	35	344	55	34	361	64	347	71	338	344	32	78	80	80
EH0333a	24	351	339	342	342	23	340	343	345	83	55	341	341	344	342	345	341	335	59	341	35	338	344	351	358	357	348	61	345	27	354	343	342	342	339	342	33	332	339	52	353	36	342	27	33	339	349	351	351
EH0334a	61	346	334	337	337	60	335	338	340	60	64	336	336	339	337	340	336	330	70	336	70	333	339	346	353	352	343	70	340	64	349	338	337	337	334	337	70	327	334	87	348	73	337	64	70	334	344	346	346
EH0337a	345	78	78	81	81	344	79	82	72	360	348	80	80	83	81	72	80	64	354	80	354	77	83	90	85	84	75	354	84	348	81	82	81	69	78	81	354	71	78	371	92	357	69	348	354	78	76	78	78
EH0344a	328	59	61	64	64	327	62	65	53	343	331	63	63	66	64	55	63	47	337	63	337	60	66	73	66	65	56	337	67	331	62	65	64	52	61	64	337	54	61	354	75	340	52	331	337	61	59	61	61
EH0346a	336	81	35	44	44	335	36	39	75	351	339	37	37	40	38	75	37	65	345	37	345	34	40	47	88	87	78	345	41	339	84	39	38	72	35	38	345	56	35	362	65	348	72	339	345	35	79	81	81
EH0347a	55	354	342	345	345	54	343	346	348	86	44	344	344	347	345	348	344	338	64	344	64	341	347	354	361	360	351	64	348	58	357	346	345	345	342	345	64	335	342	81	356	67	345	58	64	342	352	354	354
EH0348a	15	342	330	333	333	14	331	334	336	74	46	332	332	335	333	336	332	326	50	332	26	329	335	342	349	348	339	52	336	2	345	334	333	333	330	333	24	323	330	43	344	17	333	8	24	330	340	342	342
EH0353a	326	71	25	34	34	325	24	27	65	341	329	25	25	30	26	65	25	55	335	25	335	24	30	37	78	77	68	335	29	329	74	29	26	62	25	26	335	46	25	352	55	338	62	329	335	23	69	71	71
EH0356a	331	76	30	39	39	330	27	2	70	346	334	30	30	35	1	70	30	60	340	30	340	29	35	42	83	82	73	340	34	334	79	34	31	67	30	1	340	51	30	357	60	343	67	334	340	28	74	76	76
EH0359a	336	69	69	72	72	335	70	73	63	351	339	71	71	74	72	63	71	55	345	71	345	68	74	81	76	75	66	345	75	339	72	73	72	58	69	72	345	62	69	362	83	348	58	339	345	69	67	69	69
EH0362a	344	57	77	80	80	343	78	81	51	359	347	79	79	82	80	71	79	63	353	79	353	76	82	89	2	63	54	353	83	347	6	81	80	68	77	80	353	70	77	370	91	356	68	347	353	77	75	77	77
EH0365a	337	82	36	45	45	336	35	38	76	352	340	36	36	41	37	76	36	66	346	36	346	35	41	48	89	88	79	346	38	340	85	40	13	73	36	37	346	57	36	363	66	349	73	340	346	34	80	82	82
EH0369a	324	69	23	32	32	323	24	27	63	339	327	25	25	28	26	63	25	53	333	25	333	22	28	35	76	75	66	333	29	327	72	27	26	60	23	26	333	44	23	350	53	336	60	327	333	23	67	69	69
EH0371a	337	82	36	45	45	336	37	40	76	352	340	38	38	27	39	76	38	66	346	38	346	21	27	48	89	88	79	346	42	340	85	40	39	73	22	39	346	57	22	363	66	349	73	340	346	36	80	82	82
EH0373a	329	74	28	37	37	328	27	30	68	344	332	28	28	33	29	68	28	58	338	28	338	27	33	40	81	80	71	338	32	332	77	32	29	65	28	29	338	49	28	355	58	341	65	332	338	26	72	74	74
EH0374a	17	344	332	335	335	16	333	336	338	76	48	334	334	337	335	338	334	328	52	334	28	331	337	344	351	350	341	54	338	20	347	336	335	335	332	335	26	325	332	45	346	29	335	20	26	332	342	344	344
EH0375a	335	80	34	43	43	334	35	38	74	350	338	36	36	39	37	74	36	64	344	36	344	33	39	46	87	86	77	344	40	338	83	4	37	71	34	37	344	55	34	361	64	347	71	338	344	34	78	80	80
EH0377a	43	342	330	333	333	42	331	334	336	74	2	332	332	335	333	336	332	326	52	332	52	329	335	342	349	348	339	52	336	46	345	334	333	333	330	333	52	323	330	69	344	55	333	46	52	330	340	342	342
EH0378a	354	185	173	176	176	353	174	177	179	371	357	175	175	178	176	179	175	169	363	175	363	172	178	185	192	191	182	363	179	357	188	177	176	176	173	176	363	166	173	380	187	366	176	357	363	173	183	185	185
EH0379a	335	80	34	43	43	334	33	36	74	350	338	34	34	39	35	74	34	64	344	34	344	33	39	46	87	86	77	344	36	338	83	38	11	71	34	35	344	55	34	361	64	347	71	338	344	32	78	80	80
EH0381a	335	68	68	71	71	334	69	72	62	350	338	70	70	73	71	62	70	54	344	70	344	67	73	80	75	74	65	344	74	338	71	72	71	57	68	71	344	61	68	361	82	347	57	338	344	68	66	68	68
EH0382a	341	86	70	73	73	340	71	74	80	356	344	72	72	75	73	80	72	70	350	72	350	69	75	82	93	92	83	350	76	344	89	74	73	77	70	73	350	63	70	367	84	353	77	344	350	70	84	86	86
EH0384a	346	79	79	82	82	345	80	83	73	361	349	81	81	84	82	73	81	65	355	81	355	78	84	91	86	85	76	355	85	349	82	83	82	70	79	82	355	72	79	372	93	358	70	349	355	79	77	79	79
EH0387a	62	347	335	338	338	61	336	339	341	61	65	337	337	340	338	341	337	331	71	337	71	334	340	347	354	353	344	71	341	65	350	339	338	338	335	338	71	328	335	88	349	74	338	65	71	335	345	347	347
EH0389a	347	192	180	181	181	346	181	184	186	364	350	182	182	185	183	186	182	176	356	182	356	179	185	192	199	198	189	356	186	350	195	184	183	183	180	183	356	173	180	373	194	359	183	350	356	180	190	192	192
EH0391a	354	185	173	176	176	353	174	177	179	371	357	175	175	178	176	179	175	169	363	175	363	172	178	185	192	191	182	363	179	357	188	177	176	176	173	176	363	166	173	380	187	366	176	357	363	173	183	185	185
EH0393a	62	347	335	338	338	61	336	339	341	61	65	337	337	340	338	341	337	331	71	337	71	334	340	347	354	353	344	71	341	65	350	339	338	338	335	338	71	328	335	88	349	74	338	65	71	335	345	347	347
EH0395a	20	347	335	338	338	19	336	339	341	79	51	337	337	340	338	341	337	331	55	337	31	334	340	347	354	353	344	57	341	23	350	339	338	338	335	338	29	328	335	48	349	32	338	23	29	335	345	347	347
EH0396a	6	343	331	334	334	5	332	335	337	75	47	333	333	336	334	337	333	327	51	333	27	330	336	341	350	349	340	53	337	19	346	335	334	334	331	334	25	324	331	44	343	28	334	19	25	331	341	343	343
EH0401a	10	337	325	328	328	9	326	329	331	69	41	327	327	330	328	331	327	321	45	327	21	324	330	337	344	343	334	47	331	13	340	329	328	328	325	328	19	318	325	38	339	22	328	13	19	325	335	337	337
EH0404a	335	80	34	43	43	334	35	38	74	350	338	36	36	39	37	74	36	64	344	36	344	33	39	46	87	86	77	344	40	338	83	4	37	71	34	37	344	55	34	361	64	347	71	338	344	34	78	80	80
EH0406a	330	75	29	38	38	329	28	31	69	345	333	29	29	34	30	69	29	59	339	29	339	28	34	41	82	81	72	339	33	333	78	33	30	66	29	30	339	50	29	356	59	342	66	333	339	27	73	75	75
EH0410a	346	79	79	82	82	345	80	83	73	361	349	81	81	84	82	73	81	65	355	81	355	78	84	91	86	85	76	355	85	349	82	83	82	70	79	82	355	72	79	372	93	358	70	349	355	79	77	79	79
EH0414a	23	350	338	341	341	22	339	342	344	82	54	340	340	343	341	344	340	334	58	340	34	337	343	350	357	356	347	60	344	26	353	342	341	341	338	341	8	331	338	51	352	35	341	26	8	338	348	350	350
Reference	20	347	335	338	338	19	336	339	341	79	51	337	337	340	338	341	337	331	55	337	31	334	340	347	354	353	344	57	341	23	350	339	338	338	335	338	29	328	335	48	349	32	338	23	29	335	345	347	347
SB0273h2	337	82	66	69	69	336	67	70	76	352	340	68	68	71	69	76	68	66	346	68	346	65	71	78	89	88	79	346	72	340	85	70	69	73	66	69	346	59	66	363	80	349	73	340	346	66	80	82	82
SB0337h1a	327	72	26	35	35	326	27	30	66	342	330	28	28	7	29	66	28	56	336	28	336	3	7	38	79	78	69	336	32	330	75	30	29	63	6	29	336	47	6	353	56	339	63	330	336	26	70	72	72
SB0338h1b	327	72	26	35	35	326	27	30	66	342	330	28	28	7	29	66	28	56	336	28	336	3	7	38	79	78	69	336	32	330	75	30	29	63	6	29	336	47	6	353	56	339	63	330	336	26	70	72	72
SB0347c1	341	74	74	77	77	340	75	78	68	356	344	76	76	79	77	68	76	60	350	76	350	73	79	86	81	80	71	350	80	344	77	78	77	65	74	77	350	67	74	367	88	353	65	344	350	74	72	74	74
SB0347h1a	340	73	73	76	76	339	74	77	67	355	343	75	75	78	76	67	75	59	349	75	349	72	78	85	80	79	70	349	79	343	76	77	76	64	73	76	349	66	73	366	87	352	64	343	349	73	71	73	73
SB0380h2a	47	346	334	337	337	46	335	338	340	78	36	336	336	339	337	340	336	330	56	336	56	333	339	346	353	352	343	56	340	50	349	338	337	337	334	337	56	327	334	73	348	59	337	50	56	334	344	346	346
SB0391h2a	68	352	340	343	343	67	341	344	346	66	71	342	342	345	343	346	342	336	77	342	77	339	345	350	359	358	349	77	346	71	355	344	343	343	340	343	77	333	340	94	354	80	343	71	77	340	350	352	352
SB0393h2b	72	369	357	360	360	71	358	361	363	101	75	359	359	362	360	363	359	353	81	359	81	356	362	369	376	375	366	77	363	75	372	361	360	360	357	360	81	350	357	98	371	84	360	75	81	357	367	369	369
SB0405h1a	22	349	337	340	340	21	338	341	343	81	53	339	339	342	340	343	339	333	57	339	33	336	342	349	356	355	346	59	343	25	352	341	340	340	337	340	7	330	337	50	351	34	340	25	7	337	347	349	349
SB0406h1a	64	349	337	340	340	63	338	341	343	63	67	339	339	342	340	343	339	333	73	339	73	336	342	349	356	355	346	73	343	67	352	341	340	340	337	340	73	330	337	90	351	76	340	67	73	337	347	349	349
SB0406h3	348	95	49	58	58	347	48	51	89	363	351	49	49	54	50	89	49	79	357	49	357	48	54	61	102	101	92	357	53	351	98	53	50	86	49	50	357	70	49	374	79	360	86	351	357	47	93	95	95
[truncated: 110 more columns]

## Sheet: Table S8 ST69 SNP distances
	Number of SNPs between ST69 isolates
	EH0013a	EH0029a	EH0052a	EH0058a	EH0066a	EH0082a	EH0105a	EH0114a	EH0124a	EH0143a	EH0154a	EH0155a	EH0193a	EH0214a	EH0217a	EH0272a	EH0275a	EH0284a	EH0286a	EH0292a	EH0298a	EH0314a	EH0386a	Reference	SB0364c1	SB0432h1a
EH0013a	0	236	6	13	7	6	8	14	68	13	17	6	220	12	8	115	9	109	108	110	102	8	133	13	219	12
EH0029a	236	0	234	241	235	234	236	242	240	241	245	234	88	240	236	253	237	237	236	238	226	236	271	241	87	240
EH0052a	6	234	0	11	5	4	6	12	66	11	15	4	218	10	6	113	7	107	106	108	100	6	131	11	217	10
EH0058a	13	241	11	0	12	11	13	19	73	18	22	11	225	17	13	120	14	114	113	115	107	13	138	18	224	17
EH0066a	7	235	5	12	0	5	7	13	67	12	16	5	219	11	7	114	8	108	107	109	101	7	132	12	218	11
EH0082a	6	234	4	11	5	0	6	12	66	11	15	4	218	10	6	113	7	107	106	108	100	6	131	11	217	10
EH0105a	8	236	6	13	7	6	0	14	68	13	17	6	220	12	8	115	9	109	108	110	102	8	133	13	219	12
EH0114a	14	242	12	19	13	12	14	0	74	1	23	12	226	18	14	121	15	115	114	116	108	14	139	1	225	18
EH0124a	68	240	66	73	67	66	68	74	0	73	77	66	224	72	68	119	69	113	112	114	106	68	137	73	223	72
EH0143a	13	241	11	18	12	11	13	1	73	0	22	11	225	17	13	120	14	114	113	115	107	13	138	0	224	17
EH0154a	17	245	15	22	16	15	17	23	77	22	0	15	229	21	17	124	18	118	117	119	111	17	142	22	228	21
EH0155a	6	234	4	11	5	4	6	12	66	11	15	0	218	10	6	113	7	107	106	108	100	6	131	11	217	10
EH0193a	220	88	218	225	219	218	220	226	224	225	229	218	0	224	220	237	221	221	220	222	210	220	255	225	39	224
EH0214a	12	240	10	17	11	10	12	18	72	17	21	10	224	0	12	119	13	113	112	114	106	12	137	17	223	16
EH0217a	8	236	6	13	7	6	8	14	68	13	17	6	220	12	0	115	9	109	108	110	102	8	133	13	219	12
EH0272a	115	253	113	120	114	113	115	121	119	120	124	113	237	119	115	0	116	126	125	127	119	115	96	120	236	119
EH0275a	9	237	7	14	8	7	9	15	69	14	18	7	221	13	9	116	0	110	109	111	103	9	134	14	220	13
EH0284a	109	237	107	114	108	107	109	115	113	114	118	107	221	113	109	126	110	0	5	5	103	109	144	114	220	113
EH0286a	108	236	106	113	107	106	108	114	112	113	117	106	220	112	108	125	109	5	0	6	102	108	143	113	219	112
EH0292a	110	238	108	115	109	108	110	116	114	115	119	108	222	114	110	127	111	5	6	0	104	110	145	115	221	114
EH0298a	102	226	100	107	101	100	102	108	106	107	111	100	210	106	102	119	103	103	102	104	0	102	137	107	209	106
EH0314a	8	236	6	13	7	6	8	14	68	13	17	6	220	12	8	115	9	109	108	110	102	0	133	13	219	12
EH0386a	133	271	131	138	132	131	133	139	137	138	142	131	255	137	133	96	134	144	143	145	137	133	0	138	254	137
Reference	13	241	11	18	12	11	13	1	73	0	22	11	225	17	13	120	14	114	113	115	107	13	138	0	224	17
SB0364c1	219	87	217	224	218	217	219	225	223	224	228	217	39	223	219	236	220	220	219	221	209	219	254	224	0	223
SB0432h1a	12	240	10	17	11	10	12	18	72	17	21	10	224	16	12	119	13	113	112	114	106	12	137	17	223	0

## Sheet: Table S9 ST1193 SNP distances
	Number of SNPs between ST1193 isolates
	EH0019a	EH0024a	EH0037a	EH0056a	EH0087a	EH0097a	EH0102a	EH0107a	EH0111a	EH0120a	EH0169a	EH0180a	EH0181a	EH0244a	EH0264a	EH0294a	EH0330a	EH0345a	EH0350a	EH0361a	EH0366a	EH0370a	EH0392a	EH0398a	Reference	SB0267h1	SB0405h1b
EH0019a	0	42	66	72	67	73	58	81	66	66	128	68	74	85	82	61	69	78	66	69	64	83	73	84	61	92	73
EH0024a	42	0	60	66	61	67	54	75	60	62	122	64	68	79	76	55	63	72	60	63	58	77	67	78	55	86	67
EH0037a	66	60	0	66	61	67	78	75	60	86	104	88	50	63	66	79	63	62	60	87	50	77	47	64	79	68	57
EH0056a	72	66	66	0	51	1	84	77	50	92	128	94	74	85	82	85	53	78	50	93	64	67	73	84	85	92	73
EH0087a	67	61	61	51	0	52	79	72	5	87	123	89	69	80	77	80	14	73	5	88	59	22	68	79	80	87	68
EH0097a	73	67	67	1	52	0	85	78	51	93	129	95	75	86	83	86	54	79	51	94	65	68	74	85	86	93	74
EH0102a	58	54	78	84	79	85	0	93	78	42	138	44	86	97	94	73	81	90	78	81	76	95	85	96	73	104	85
EH0107a	81	75	75	77	72	78	93	0	71	101	137	103	83	94	91	94	74	87	71	102	73	88	82	93	94	101	82
EH0111a	66	60	60	50	5	51	78	71	0	86	122	88	68	79	76	79	13	72	4	87	58	21	67	78	79	86	67
EH0120a	66	62	86	92	87	93	42	101	86	0	148	2	94	105	100	81	89	98	86	89	84	103	93	104	81	112	93
EH0169a	128	122	104	128	123	129	138	137	122	148	0	150	106	127	130	141	125	124	122	149	112	139	111	126	141	116	119
EH0180a	68	64	88	94	89	95	44	103	88	2	150	0	96	107	102	83	91	100	88	91	86	105	95	106	83	114	95
EH0181a	74	68	50	74	69	75	86	83	68	94	106	96	0	73	76	87	71	70	68	95	58	85	57	72	87	70	65
EH0244a	85	79	63	85	80	86	97	94	79	105	127	107	73	0	85	98	82	81	79	106	69	96	72	61	98	91	76
EH0264a	82	76	66	82	77	83	94	91	76	100	130	102	76	85	0	95	79	80	76	103	44	93	75	86	95	94	75
EH0294a	61	55	79	85	80	86	73	94	79	81	141	83	87	98	95	0	82	91	79	82	77	96	86	97	0	105	86
EH0330a	69	63	63	53	14	54	81	74	13	89	125	91	71	82	79	82	0	75	13	90	61	30	70	81	82	89	70
EH0345a	78	72	62	78	73	79	90	87	72	98	124	100	70	81	80	91	75	0	72	99	62	89	69	80	91	88	61
EH0350a	66	60	60	50	5	51	78	71	4	86	122	88	68	79	76	79	13	72	0	87	58	21	67	78	79	86	67
EH0361a	69	63	87	93	88	94	81	102	87	89	149	91	95	106	103	82	90	99	87	0	85	104	94	105	82	113	94
EH0366a	64	58	50	64	59	65	76	73	58	84	112	86	58	69	44	77	61	62	58	85	0	75	57	68	77	76	57
EH0370a	83	77	77	67	22	68	95	88	21	103	139	105	85	96	93	96	30	89	21	104	75	0	84	95	96	103	84
EH0392a	73	67	47	73	68	74	85	82	67	93	111	95	57	72	75	86	70	69	67	94	57	84	0	71	86	75	64
EH0398a	84	78	64	84	79	85	96	93	78	104	126	106	72	61	86	97	81	80	78	105	68	95	71	0	97	90	75
Reference	61	55	79	85	80	86	73	94	79	81	141	83	87	98	95	0	82	91	79	82	77	96	86	97	0	105	86
SB0267h1	92	86	68	92	87	93	104	101	86	112	116	114	70	91	94	105	89	88	86	113	76	103	75	90	105	0	83
SB0405h1b	73	67	57	73	68	74	85	82	67	93	119	95	65	76	75	86	70	61	67	94	57	84	64	75	86	83	0
